# Supplementary material for: Hepatic circadian clock oscillators and nuclear receptors integrate microbiome-derived signals
Source: Sci Rep. 2016 Feb 16;6:20127. doi: 10.1038/srep20127 (PMC4754633; doi:10.1038/srep20127)
Supplement: Supplementary Excel File [file srep20127-s2.xls]

## Sheet: srep20127-s2
;"ProbeID";"Gene.Symbol";"Gene.Description";"SPF_BH.pvalue";"SPF_JTK.ADJ.pvalue";"SPF_PER";"SPF_LAG";"SPF_AMP";"GF_BH.pvalue";"GF_JTK.ADJ.pvalue";"GF_PER";"GF_LAG";"GF_AMP";"ZT0_SPF_1_6";"ZT0_SPF_2_7";"ZT0_SPF_3_8";"ZT0_SPF_4_9";"ZT0_SPF_5_10";"ZT06_SPF_1
17210850;17210850;"---";"---";0	31183456733663;0	0727573832256495;12;9;0	0967760482867535;0	94447541212297;0	413307986671543;24;15;0	103896260019911;1	836072;2	094432;1	668087;1	94218;1	875078;2	0068;1	965769;1	927662;1	976765;2	064017;1	953289;2	016257;1	836688;1	873996;1	872085;2	052446;2	245552;1	896773;2	184956;2	103138;1	812974;1	907611;2	017122;1	685808;1	848855;2	09172;1	857984;1	866147;1	679642;1	733248;2	109078;2	129503;1	977745;2	124377;1	746238;1	861124;2	104084;2	24555;1	765;1	955834;0;0;0;6;0
17210852;17210852;"---";"---";0	910587339979751;0	413307986671543;18;12;0	0492167532909272;1;1;24;18;0	0259534705199754;2	164071;1	988868;1	974123;1	982814;2	010761;2	214835;2	174517;2	139037;2	101368;1	919821;2	19223;2	058559;2	236195;2	077455;2	170883;1	939507;2	066226;1	945419;2	282224;1	978066;1	930046;2	188642;2	107885;2	145551;1	958836;2	322826;2	076463;2	005584;1	915082;2	076362;1	910643;2	181675;1	986466;2	214615;2	128396;2	093423;2	22523;1	971097;2	291117;2	099873;0;0;0;6;0
17210855;17210855;"Lypla1 ";"lysophospholipase 1 ";0	404509878078838;0	111643235689565;18;15;0	0564518698760287;0	417223815828317;0	111643235689565;24;21;0	0571519055894027;10	69414;10	60501;10	67431;10	71938;10	71095;10	61498;10	64153;10	46796;10	57773;10	62067;10	67936;10	6802;10	7041;10	6991;10	76609;10	66966;10	69084;10	79831;10	66199;10	72299;10	60938;10	67117;10	59556;10	7256;10	6967;10	48657;10	54887;10	5658;10	54384;10	61529;10	63651;10	586;10	5055;10	71339;10	66564;10	63746;10	75295;10	51533;10	71361;10	66624;0;0;0;6;0
17210869;17210869;"Tcea1 ";"transcription elongation factor A (SII) 1 ";0	460978351121042;0	136982452163788;24;6;0	0625230886992953;1;0	667693940844649;18;9;0	0446819007264828;9	183016;9	255125;9	048512;9	053366;9	245763;9	1182;9	116919;9	207141;9	198374;9	065434;9	170118;9	10993;9	144497;9	162931;9	117615;9	112923;8	964968;8	964036;8	892445;8	970633;9	030468;9	130407;8	979485;8	997601;9	111937;9	248291;9	146116;8	963604;9	155931;9	088937;9	059117;9	135998;9	101917;9	274229;9	049549;9	049063;9	143275;9	182433;9	053724;9	03833;0;0;0;6;0
17210883;17210883;"---";"---";1;0	571909904312602;12;9;0	112859899131623;1;1;24;6;0	0569265153028998;3	144205;2	911212;2	929132;3	232534;3	351513;2	979546;3	211486;3	225463;3	067429;3	558257;2	893191;3	2541;3	054917;2	764415;2	840378;3	242032;3	163519;3	461337;3	053022;3	091971;3	133791;3	125017;3	323765;3	029205;3	012218;3	026405;3	310811;3	033471;3	083551;3	431241;3	043283;3	500934;2	980034;2	746305;3	244115;3	197311;3	02356;3	004783;2	587248;3	145965;0;0;0;6;0
17210887;17210887;"Atp6v1h ";"ATPase	H+ transporting	lysosomal V1 subunit H ";0	00883671048966168;0	000231363248280541;24;9;0	107757416598582;0	00201370612347503;3	85398301143547e-05;24;12;0	104679380780075;8	383215;8	444254;8	321301;8	315847;8	32473;8	551056;8	376966;8	427845;8	59461;8	427181;8	512703;8	400551;8	399433;8	43096;8	424221;8	180266;8	283598;8	213613;8	233319;8	259895;8	230797;8	316631;8	325085;8	125373;8	302547;8	528771;8	418591;8	370928;8	447313;8	421587;8	477388;8	472178;8	48558;8	471883;8	460764;8	328505;8	410238;8	296945;8	401627;8	292294;1;1;0;2;0
17210904;17210904;"Oprk1 ";"opioid receptor	kappa 1 ";1;1;24;0;0	0123245176426909;1;1;12;0;0	0647000937018739;3	20696;3	321924;3	0615;3	058506;2	687623;3	139522;3	11901;3	001328;2	773879;3	176495;3	197907;3	011267;3	11809;3	054549;2	936034;2	980826;2	787266;3	131754;3	140205;3	279511;3	302853;3	237844;2	905635;3	304724;3	143582;3	002925;3	209878;3	029134;3	080476;3	363691;3	37248;3	004024;3	170341;3	174976;3	198176;2	981597;3	044854;2	874884;3	398385;3	190022;0;0;0;6;0
17210912;17210912;"Rb1cc1 ";"RB1-inducible coiled-coil 1 ";0	172047206461864;0	0284640494033462;12;3;0	0891133088757291;0	5393891155285;0	167047281432509;24;9;0	0579334353593092;8	857912;8	750997;8	705437;8	815241;8	943159;8	833771;8	755054;8	739328;8	860304;8	757121;8	954158;8	692349;8	883804;8	749131;8	891475;8	612184;8	658323;8	649178;8	609674;8	492827;8	859482;8	843093;8	748258;8	869541;8	862193;8	834126;8	831833;9	000954;8	831678;8	918035;8	848495;8	899343;8	855946;8	794021;8	904354;8	73822;8	657831;8	669803;8	691709;8	846395;1;0;1;4;1
17210947;17210947;"Fam150a ";"family with sequence similarity 150	member A ";0	655950938169976;0	244063887363312;24;18;0	0747666426155404;1;0	775726015470597;24;15;0	079894934546096;2	15187;2	335814;2	331557;2	29373;2	280762;2	328764;2	380599;2	140037;2	507799;2	52854;2	175953;2	430354;2	40777;2	393797;2	397255;2	567714;2	473035;2	610429;2	581743;2	386605;2	261214;2	289667;2	264534;2	585655;2	239107;2	381334;2	77581;2	296731;2	269788;2	465195;2	435759;2	49768;2	619111;2	368577;2	427745;2	696634;2	488473;2	217219;2	36172;2	576913;0;0;0;6;0
17210953;17210953;"St18 ";"suppression of tumorigenicity 18 ";0	818636641788786;0	348630362769571;18;3;0	0102625942687509;1;0	775726015470597;24;9;0	0930075226964198;2	737339;2	735956;2	676994;2	5993;2	52337;2	611193;2	498938;2	637186;2	620405;2	506442;2	61091;2	615856;2	58218;2	48982;2	715108;2	840958;2	686137;2	353347;2	77522;3	07606;2	673509;2	460326;2	827282;2	724068;2	815033;3	186597;2	897774;2	857092;2	711165;2	799343;2	708766;2	538239;3	017731;2	618549;2	827865;2	529564;2	234168;2	624495;2	860737;2	857039;0;0;0;6;0
17210984;17210984;"Pcmtd1 ";"protein-L-isoaspartate (D-aspartate) O-methyltransferase domain containing 1 ";0	27185920913524;0	0581545539943373;12;0;0	0923697123797884;0	0845658840148356;0	00984913963131566;24;3;0	12705966395802;9	764941;9	845418;9	614308;9	812391;9	813785;9	584247;9	736214;9	512685;9	672642;9	624331;9	652406;9	631386;9	745148;9	759167;9	851572;9	628435;9	61759;9	674131;9	618669;9	580502;9	858493;9	86628;9	888024;10	07431;10	00157;9	738405;9	840708;9	907634;9	957994;9	90864;9	599618;9	698926;9	631318;9	731221;9	932494;9	669064;9	735953;9	667969;9	85507;9	779395;0;1;1;5;0
17210994;17210994;"---";"---";1;0	775726015470597;24;18;0	146473280635497;1;1;24;0;0	104571900549335;2	660026;1	919792;2	428259;2	131086;2	674448;2	169083;2	524296;2	545023;1	987122;2	515822;2	482976;2	712099;2	691222;2	534235;2	236822;2	328547;2	788905;2	988734;2	6421;2	468376;3	123502;2	691222;2	553269;2	41402;2	36059;2	213755;2	819379;3	048478;2	311799;2	301641;2	586508;2	785603;2	30942;2	847768;2	109516;2	793066;3	059505;2	70392;2	322562;2	88337;0;0;0;6;0
17210996;17210996;"---";"---";1;1;18;0;0	0927473074009427;0	849707596467717;0	348630362769571;12;3;0	0951719765536316;2	933982;2	712468;2	321293;2	646709;2	556178;2	418169;2	564587;2	246123;2	799721;2	439023;2	707666;2	479589;3	104848;2	42045;2	386561;2	753623;2	485686;2	671921;2	600181;2	50943;2	768941;2	732174;2	617462;2	421995;2	670038;2	596226;2	367131;2	712576;2	38969;2	642277;2	572706;2	36597;2	779965;2	802614;2	635644;2	45558;2	288756;2	543837;2	55772;2	549453;0;0;0;6;0
17210998;17210998;"---";"---";1;1;18;15;0	0753017456722038;1;1;18;9;0	0824193057549322;2	089623;1	909487;2	091192;2	068315;1	840527;1	804624;1	851589;1	879811;2	218678;2	013857;1	920598;2	104082;2	206012;2	117278;2	052487;1	922543;2	25588;2	125327;1	749622;1	798618;2	018131;1	896218;1	980986;2	301948;1	968141;2	18762;2	113662;2	357708;2	20885;1	883657;1	95383;2	280763;1	888216;2	406871;2	126902;2	057311;2	006811;2	164244;2	326994;2	084956;0;0;0;6;0
17211000;17211000;"Rrs1 ";"RRS1 ribosome biogenesis regulator homolog (S. cerevisiae) ";1;0	896947709889992;24;6;0	120080696804405;0	273990841130699;0	0581545539943373;18;9;0	275887256621478;6	685015;6	495908;6	525075;6	559199;6	229835;6	179044;6	086601;6	644752;6	716464;6	359632;6	010117;6	472152;6	809433;6	11602;6	606483;6	358829;6	226789;6	079096;6	103765;6	084904;6	199322;6	227918;6	029956;5	976398;6	223443;6	657791;6	638821;5	689053;6	677931;6	415551;6	555977;6	614143;6	420845;6	784168;6	095845;6	184731;6	455778;6	228492;6	366992;6	374828;0;0;0;6;0
17211004;17211004;"Adhfe1 ";"alcohol dehydrogenase	iron containing	1 ";1;1;24;0;0	0300838580055833;1;1;18;9;0	051724861043796;10	56545;10	70198;10	49817;10	67702;10	68495;10	62824;10	63778;10	62164;10	48874;10	73545;10	60497;10	62207;10	51931;10	54401;10	64961;10	67969;10	65803;10	60942;10	79005;10	6129;10	72208;10	64448;10	66192;10	66522;10	52749;10	82139;10	75154;10	70466;10	67207;10	67634;10	60615;10	7219;10	75329;10	74646;10	79598;10	85707;10	62862;10	46893;10	80355;10	773;0;0;0;6;0
17211023;17211023;"3110035E14Rik ";"RIKEN cDNA 3110035E14 gene ";1;1;24;18;0	0931853600518881;0	273990841130699;0	0581545539943373;18;15;0	202102785325005;3	524197;3	572007;3	310526;3	388065;3	651937;3	563086;3	53135;3	649895;3	916038;3	436179;3	852492;3	589354;3	763525;3	679419;3	271134;3	432679;4	010466;3	484084;3	958662;3	738106;3	400324;3	533279;3	665002;3	965549;3	714063;3	450326;3	115848;3	541191;3	121918;3	544852;3	53222;3	639261;3	884688;3	895965;3	791181;3	579762;3	510534;3	698714;3	663082;3	591532;0;0;0;6;0
17211033;17211033;"1700034P13Rik ";"RIKEN cDNA 1700034P13 gene ";1;0	487427580527979;12;9;0	0869601687270165;1;0	667693940844649;24;18;0	0830624193724211;4	42456;4	297372;4	504194;4	299377;4	180621;4	555675;4	141197;4	608046;4	250806;4	368773;4	380554;4	135712;4	495513;4	07892;4	217154;4	448571;4	302401;4	875422;4	395305;4	437874;4	465947;4	550712;4	220766;4	419441;4	65497;4	051417;4	361981;4	394109;4	314802;4	566044;4	405094;4	431239;4	725425;4	551474;4	495258;4	680929;4	537975;4	173467;4	523558;4	603044;0;0;0;6;0
17211043;17211043;"Sgk3 ";"serum/glucocorticoid regulated kinase 3 ";0	27185920913524;0	0581545539943373;24;9;0	113539075194952;0	000586736989517946;4	48130423804904e-06;24;0;0	17037207562604;7	083786;6	832509;7	012215;7	075575;7	099104;7	257671;7	299983;6	740901;7	140655;7	058421;6	873095;7	089219;7	174785;7	022254;6	927019;6	82969;6	749487;6	938103;6	665534;6	762747;6	908437;6	920095;6	937919;7	043986;7	023914;6	782349;6	72056;6	730809;6	899324;6	63971;6	62357;6	39593;6	647591;6	545514;6	606806;6	852189;6	82798;6	746709;6	94782;6	796477;0;1;1;5;7
17211066;17211066;"6030422M02Rik ";"RIKEN cDNA 6030422M02 gene ";1;0	896947709889992;18;12;0	0832096743596033;1;1;12;0;0	047223772828153;2	367124;2	306215;2	364656;2	299456;2	309188;2	344857;2	235476;2	319672;2	42216;2	410409;2	251598;2	468333;2	523673;2	561034;2	527898;2	526161;2	269176;2	145394;2	572673;2	261928;2	358756;2	496648;2	546517;2	378991;2	331556;2	502079;2	292762;2	41801;2	346337;2	378307;2	563295;2	380082;2	663336;2	333578;2	393656;2	387964;2	270315;2	291181;2	396619;2	408675;0;0;0;6;0
17211087;17211087;"---";"---";1;0	896947709889992;24;6;0	042644549313189;1;1;24;6;0	0496417244664203;3	295653;3	438833;3	346289;3	367477;3	373808;3	348754;3	492306;3	36242;3	49054;3	424468;3	364716;3	328653;3	165747;3	517816;3	342689;3	542362;3	39914;3	274717;3	251641;2	907722;3	235953;3	39828;3	400029;3	462573;3	356979;3	475687;3	596185;3	306377;3	332608;3	423294;3	256726;3	357057;3	441369;3	463515;3	312747;3	507604;3	11246;3	262858;3	20764;3	343928;0;0;0;6;0
17211090;17211090;"Cspp1 ";"centrosome and spindle pole associated protein 1 ";0	0591345476698108;0	00549888554366661;18;3;0	0380863622249647;0	00201370612347503;3	85398301143547e-05;18;3;0	0886740187879179;6	999304;6	976515;7	009447;7	1458;7	05764;6	892027;6	912086;6	920882;6	859303;6	949194;6	75523;6	846745;6	923928;6	91084;7	119844;7	076069;7	031469;7	064474;7	12044;7	035009;7	059455;7	107045;7	042346;7	030672;7	17005;7	029148;6	797012;6	930885;7	019416;7	013185;6	785675;6	939145;6	888126;6	913553;6	904923;7	203392;7	017127;7	172276;7	140992;7	182351;1;1;0;1;8
17211127;17211127;"---";"---";1;0	775726015470597;12;6;0	142537347514717;1;1;24;0;0	0623756569354182;2	936977;3	152699;3	539881;3	241164;2	797023;3	174571;3	598854;3	439307;3	264663;3	44144;3	402904;3	271734;3	749298;2	953657;3	086119;3	300757;3	359341;3	497143;3	75159;3	269286;3	382748;3	251171;3	113921;3	419608;2	974562;3	194796;2	963413;3	517164;3	299583;3	205204;3	349001;3	26764;3	109742;3	160561;3	135311;3	458303;3	380907;3	302496;3	353455;3	214375;0;0;0;6;0
17211129;17211129;"---";"---";0	172047206461864;0	0284640494033462;24;18;0	0778554618124588;0	849707596467717;0	348630362769571;18;3;0	024976425725071;1	973377;1	906199;2	031451;2	06105;1	70058;2	049163;1	877194;1	72151;1	908308;2	016006;2	063679;2	052608;2	005183;2	127252;1	992527;2	0722;2	017403;2	047493;2	132207;2	141621;2	082306;1	913276;2	110073;2	229919;2	014916;2	034818;2	024843;2	101352;1	884119;1	926483;2	01857;1	744646;2	09829;2	004315;1	963513;1	954074;2	027513;2	190696;2	171649;2	299213;1;0;1;4;0
17211131;17211131;"Prex2 ";"phosphatidylinositol-3	4	5-trisphosphate-dependent Rac exchange factor 2 ";0	0399349958158711;0	00295278521174143;24;18;0	214788634532882;0	102042346624954;0	0130035835337693;24;15;0	232330893113949;7	175124;7	04726;7	072226;7	241754;7	202559;6	863974;7	036051;6	995268;6	973429;6	708339;7	357193;7	365715;7	152364;7	480531;7	619738;7	264647;7	223864;7	195354;7	470219;7	341808;7	044699;7	202958;6	991675;7	094566;6	80328;7	066281;6	805041;6	988753;6	996722;7	146471;7	34547;7	630905;7	518068;7	506217;7	657053;7	257524;6	927826;6	991738;7	254898;7	369268;1;1;0;2;2
17211174;17211174;"A830018L16Rik ";"RIKEN cDNA A830018L16 gene ";1;0	896947709889992;24;15;0	0841492424951051;1;1;18;12;0	0636569344229285;3	093252;2	837804;2	731135;3	0783;2	859515;2	985461;2	828134;3	048922;3	148076;2	831068;3	117013;3	027426;3	117184;2	778152;3	170216;2	932223;3	063704;3	093249;3	112645;3	138935;3	092239;2	904463;2	841851;3	519709;3	116332;2	939531;3	217862;3	014285;3	219752;3	009966;3	091631;3	095231;3	211193;3	238201;3	151187;3	256008;3	341743;3	129797;3	040487;2	89356;0;0;0;6;0
17211194;17211194;"4932411L15 // 4932411L15 ";"uncharacterized protein 4932411L15 // uncharacterized protein 4932411L15 ";1;1;18;12;0	0454220647496898;1;1;18;3;0	0683821754882077;2	945127;2	958843;2	765804;2	701346;2	605559;2	733084;2	78078;2	672008;3	08465;2	801186;2	72436;2	798366;2	971111;3	147424;2	796275;2	679572;2	837247;2	83742;2	673051;2	764304;2	72278;2	829392;2	740924;2	92768;2	950104;2	892199;2	913189;2	711747;2	856238;2	970943;2	656648;3	060438;2	588495;2	620255;2	855091;2	72278;2	739682;3	016949;2	902364;2	849844;0;0;0;6;0
17211198;17211198;"Sulf1 ";"sulfatase 1 ";1;0	896947709889992;0;0;0;1;1;24;0;0	0892252085238529;4	206172;4	396746;4	387644;4	476174;4	688761;4	169861;4	493135;4	545049;4	202851;4	456712;4	408743;4	027142;4	557699;4	410439;4	403218;4	519091;4	821493;4	563225;4	37367;4	790222;4	359502;4	894523;4	480374;4	332586;4	492469;4	565573;4	052494;4	352388;4	355993;4	481316;4	513519;4	385886;4	695577;4	204383;4	198549;4	467648;4	887929;4	316864;4	383672;4	714633;0;0;0;6;0
17211223;17211223;"Xkr9 ";"X Kell blood group precursor related family member 9 homolog ";1;1;18;9;0	127630475907133;1;1;18;12;0	0432871326005921;8	00576;7	920167;8	297886;8	210854;8	232833;8	750778;8	634689;7	967665;8	197273;8	185734;7	923719;8	141181;8	356915;8	481175;8	461997;7	852688;8	202276;8	396078;8	134999;8	296446;7	876656;7	980634;8	050185;7	788668;7	680756;7	549517;7	563704;7	965335;7	927134;8	203791;7	860071;7	989299;8	076677;7	974407;7	781151;8	044411;7	587303;7	75816;7	906581;7	975197;0;0;0;6;0
17211230;17211230;"---";"---";1;1;12;6;0	0955820984867198;1;0	571909904312602;18;12;0	0716120624879721;2	624434;2	590555;2	515662;2	351677;2	533067;2	676969;2	686108;2	73134;2	590737;2	577157;2	833303;2	741309;2	426438;2	352905;2	670038;2	594193;2	494601;2	85614;2	799776;2	987023;2	278589;2	470738;2	832144;2	767692;2	736015;2	814346;2	675162;2	644403;2	869496;2	72934;2	97778;2	805265;2	930144;2	46528;2	78918;2	594337;2	737877;2	671397;2	507818;2	720494;0;0;0;6;0
17211232;17211232;"Msc ";"musculin ";1;1;18;3;0	111609734342484;1;1;18;15;0	0358824871647023;4	211249;4	543696;4	413709;4	655356;4	384344;4	335918;4	480019;4	168187;4	66153;4	339406;4	243267;4	146903;4	245242;4	57825;3	99402;4	698686;4	180145;4	092524;4	478973;4	516604;4	476987;4	34205;4	306938;4	389265;4	337804;4	609123;4	679071;4	241957;4	079895;4	100839;4	305938;4	319949;4	931029;4	423544;4	378982;4	302409;4	630014;4	29986;4	374135;4	405025;0;0;0;6;0
17211235;17211235;"Kcnb2 ";"potassium voltage gated channel	Shab-related subfamily	member 2 ";0	585595312289092;0	202501918446191;24;18;0	0983521893020181;0	607903207582824;0	202501918446191;12;0;0	189071514454518;3	108367;3	195457;3	125137;3	07924;3	067459;3	032408;2	926092;3	066264;3	15509;3	227819;3	072702;3	211768;3	315317;3	266329;3	003142;3	438704;2	939816;3	260524;3	351126;3	341008;3	24101;3	509876;3	129215;3	365863;3	361106;2	883227;3	464476;2	966685;3	042277;3	086399;3	333261;3	479016;3	041199;3	353915;3	267341;2	940415;3	360771;2	951114;3	17513;3	000551;0;0;0;6;0
17211241;17211241;"---";"---";1;0	775726015470597;24;18;0	0669976604106442;1;1;24;0;0	106195417718939;2	744688;1	989064;2	519577;2	336841;2	263419;2	266022;2	361902;2	1714;2	442663;2	149118;2	425302;2	530039;2	227246;2	292218;2	378944;2	424276;2	409686;2	764169;2	369303;2	434496;2	511741;2	14233;2	220229;2	286854;2	739929;2	255132;2	173751;2	954215;2	326486;2	135459;2	364134;2	506242;1	98046;2	355458;2	137883;2	311693;2	597033;2	644636;2	469973;2	41025;0;0;0;6;0
17211243;17211243;"Terf1 ";"telomeric repeat binding factor 1 ";0	0591345476698108;0	00549888554366661;24;6;0	169297980425417;0	0027382630304533;6	20908405074703e-05;24;0;0	209780727531823;7	819206;7	125675;7	308667;7	499135;7	57614;7	777634;7	688892;7	405772;7	411485;7	526712;7	316015;7	363439;7	390918;7	492605;7	370602;7	151666;7	145418;7	268292;7	007169;7	2201;7	528461;7	625875;7	476961;7	504089;7	416308;7	106781;7	09599;7	460134;7	216298;7	369952;7	086051;6	86161;7	015017;6	859048;7	027772;7	378005;7	229077;7	311222;7	327775;7	070465;1;1;0;2;7
17211256;17211256;"---";"---";1;1;12;6;0	025761844582274;1;0	775726015470597;24;18;0	101777414550086;2	173624;2	556981;2	599608;2	231346;2	602952;2	256338;2	312888;2	592534;2	703475;2	337053;2	420454;2	66807;2	239159;2	369071;2	383904;2	406142;2	274334;2	704783;2	300656;2	623437;2	511164;2	469629;2	356818;2	407955;2	727299;2	22843;2	617462;2	614407;2	581167;2	565805;2	415234;2	62785;2	781826;2	531818;2	668951;2	540154;2	526527;3	122924;3	035097;2	702384;0;0;0;6;0
17211258;17211258;"Rdh10 ";"retinol dehydrogenase 10 (all-trans) ";0	585595312289092;0	202501918446191;12;0;0	0690868073956596;1;1;18;3;0	0681481231436349;8	226662;8	365389;8	273359;8	299311;8	077774;8	140249;7	989317;8	231243;8	109393;7	924772;8	097782;8	247005;8	186522;8	278876;8	368555;8	222219;8	130333;8	160093;8	191772;8	277342;8	167116;7	9721;8	146818;7	907633;7	952314;8	168167;8	017211;7	953736;8	015923;8	0251;7	922017;7	784817;7	918365;7	982061;7	974599;7	850777;7	794842;8	024599;8	079237;7	998838;0;0;0;6;7
17211268;17211268;"---";"---";1;0	667693940844649;12;0;0	100749634843631;1;1;18;0;0	0925852031713559;2	957186;3	067819;3	094058;3	24182;3	228499;2	891622;2	717342;3	158552;2	986864;3	047944;2	940099;3	136642;3	180006;3	130471;3	029874;3	520068;2	884014;3	012355;2	729378;2	947955;3	161063;3	044982;3	247325;3	03407;3	221419;2	906324;3	089379;3	543934;3	011722;2	804666;3	175331;3	081149;2	817218;3	002922;2	944057;3	10278;3	263389;3	028483;2	925613;2	904608;0;0;0;6;0
17211275;17211275;"D030040B21Rik ";"RIKEN cDNA D030040B21 gene ";1;1;18;9;0	0529736116193716;1;1;12;6;0	032819477365297;2	017807;2	038891;1	839656;1	984603;1	934515;2	069226;2	110827;2	029241;1	990469;2	015854;2	265804;1	984877;1	97617;2	252419;2	037908;2	310586;1	950129;2	105873;2	061215;1	781632;2	069609;2	043999;1	979703;2	015698;2	092122;2	019442;2	222265;2	006525;2	037692;2	096055;1	935072;2	184495;1	940384;1	987947;2	068417;2	049047;2	318234;1	874974;2	033339;2	468245;0;0;0;6;0
17211280;17211280;"Tmem70 ";"transmembrane protein 70 ";1;1;18;3;0	0327915466474412;0	0845658840148356;0	00984913963131566;18;12;0	0829220586763564;8	015026;8	11899;8	069781;8	046583;7	947143;7	999256;8	094595;7	941962;8	158741;7	983401;7	998583;7	94579;7	882365;8	077515;8	022756;8	129682;8	071615;7	919993;8	015838;7	986761;7	909738;7	935265;7	878774;7	824655;7	956786;7	959166;7	964943;7	942985;8	023008;7	876945;8	158466;8	181267;7	963935;8	158513;7	997149;8	003732;7	795541;7	94405;7	711757;7	888661;0;1;1;5;0
17211286;17211286;"Ly96 ";"lymphocyte antigen 96 ";1;0	896947709889992;12;6;0	0878594317759911;0	764991740153275;0	29250152244679;18;6;0	107458663983528;8	519988;8	538347;8	721587;8	56733;8	464431;8	656248;8	7591;8	764908;8	514201;8	820122;8	582908;8	645575;8	389358;8	894966;8	73671;8	411087;8	591406;8	769236;8	974661;8	926264;9	023129;8	659216;8	63784;8	569773;8	553965;8	87852;8	690063;8	896629;8	602465;8	812171;8	480542;8	201791;8	726776;8	845566;8	53927;8	624769;9	052351;8	789988;8	748951;8	785651;0;0;0;6;0
17211294;17211294;"Gdap1 ";"ganglioside-induced differentiation-associated-protein 1 ";1;1;18;9;0	0596704431672939;1;0	896947709889992;24;15;0	078491504362136;2	250016;2	199943;2	303445;2	278164;2	38406;2	331681;2	19902;2	499062;2	546563;2	183546;2	478098;2	24617;2	398953;2	34691;2	433007;2	452052;2	465838;2	250001;2	30326;2	09003;2	28611;2	213993;2	18199;2	194815;2	312215;2	274415;2	27764;2	303445;2	055456;2	327822;2	528077;2	538036;2	1258;2	2371;2	418722;2	271277;2	646917;2	335954;2	415431;2	270752;0;0;0;6;0
17211303;17211303;"---";"---";1;0	487427580527979;18;9;0	110281787807417;0	94447541212297;0	413307986671543;12;9;0	113391466654379;2	270788;2	472787;2	337155;2	354291;2	472787;2	649953;2	672137;3	1488;2	843164;2	051921;2	489942;2	610346;2	350067;2	430647;2	269983;2	480293;2	213833;2	368715;2	109764;2	50642;2	470097;2	395501;2	409092;2	831205;2	588675;2	45241;2	821571;2	416884;2	747724;2	538388;2	595366;2	649533;2	262949;2	36909;2	281738;2	50642;2	467978;3	709047;2	641845;2	814593;0;0;0;6;0
17211305;17211305;"Pi15 ";"peptidase inhibitor 15 ";1;1;18;3;0	0274293791490072;1;1;24;0;0	0419989608219655;2	605922;2	755982;2	659497;2	647507;2	795524;2	76768;2	615646;2	604803;2	830208;2	571766;2	656908;2	360693;2	403713;2	953956;2	727344;2	827878;2	834962;2	702188;2	551229;2	470531;2	696;2	680348;2	869834;2	723874;2	783527;2	640216;2	87194;2	844992;2	722748;2	449779;3	073558;2	814034;2	355232;2	594509;2	721977;2	808811;2	679132;2	885155;2	959328;2	661192;0;0;0;6;0
17211313;17211313;"Crispld1 ";"cysteine-rich secretory protein LCCL domain containing 1 ";1;1;24;18;0	0394286276723522;0	849707596467717;0	348630362769571;24;12;0	0912436448307496;2	614129;3	010663;2	837129;2	970059;2	824108;2	881136;2	958733;2	861125;2	785963;2	9859;3	060222;2	914032;3	039548;2	739056;2	728919;3	129436;2	808862;2	964102;2	873605;3	076991;2	825439;2	599487;2	941439;2	772567;2	912781;2	657395;3	076777;2	82104;3	099959;2	935823;3	049825;3	112853;2	94615;2	833151;2	942583;2	723698;2	965008;2	90568;2	693248;2	919541;0;0;0;6;0
17211335;17211335;"Tfap2d ";"transcription factor AP-2	delta ";1;1;18;9;0	00937871079226768;1;1;18;6;0	0400478764359769;2	459946;2	522583;2	437751;2	760012;2	60196;2	630133;2	602094;2	48252;2	392837;2	737865;2	652956;2	41043;2	535813;2	597603;2	601241;2	606426;2	53767;2	430558;2	787662;2	47235;2	673386;2	777597;2	45599;2	878343;2	589051;2	531997;2	734764;2	629086;2	895436;2	790403;2	621638;2	930286;2	679313;2	568516;2	561677;2	473094;2	780126;2	312818;2	78929;2	843435;0;0;0;6;0
17211347;17211347;"Tfap2b ";"transcription factor AP-2 beta ";1;1;24;0;0	0824018048620979;1;0	487427580527979;18;15;0	131629341531438;3	286318;2	626284;2	753664;2	745027;2	866705;2	883641;2	731931;2	81625;2	279785;2	923535;2	563682;2	806609;2	706741;2	632393;2	949534;2	920886;3	104991;2	866724;2	66886;2	978507;2	658312;2	934379;2	878533;3	16073;2	813601;2	948579;2	900318;2	678941;2	548706;2	721276;2	797761;2	926847;3	080594;3	207416;3	140607;2	829661;2	801248;2	730051;3	268708;2	58289;0;0;0;6;0
17211361;17211361;"4930486I03Rik // 4930486I03Rik ";"RIKEN cDNA 4930486I03 gene // RIKEN cDNA 4930486I03 gene ";1;0	775726015470597;24;18;0	0554818961489354;0	273990841130699;0	0581545539943373;12;6;0	0968343845962012;2	49931;2	461363;2	580353;2	649579;2	476105;2	280589;2	630656;2	508811;2	679991;2	317739;2	659225;2	509169;2	632185;2	603032;2	465398;2	544246;2	5766;2	694715;2	716956;2	599131;2	40033;2	651716;2	41736;2	559322;2	2588;2	690084;2	631991;2	662665;2	435934;2	895902;2	592086;2	635792;2	384315;2	486827;2	579055;2	650185;2	596514;2	486729;2	659265;2	67379;0;0;0;6;0
17211365;17211365;"Mir206 ";"microRNA 206 ";1;1;18;15;0	0545101546548897;1;1;24;0;0	0431398776134101;2	000971;1	952163;2	20271;1	995669;1	888759;1	891221;1	912727;1	971775;1	962561;1	794943;1	832459;2	048864;2	0102;1	785116;2	048864;1	939554;2	056771;2	108045;1	893041;1	991232;2	020038;1	98399;1	795512;2	088713;1	943593;1	960466;1	85774;1	989773;1	930424;1	905926;2	17578;1	875277;1	957592;1	866488;1	91613;2	132025;1	981991;1	955092;2	136501;1	913328;0;0;0;6;0
17211367;17211367;"Mir133b ";"microRNA 133b ";1;0	667693940844649;12;9;0	0900702011273705;1;0	667693940844649;18;0;0	0979256271362672;2	978317;2	742506;3	009802;3	038797;3	21438;3	074739;2	612981;2	979514;3	321005;3	137501;2	996273;3	067514;2	728473;3	08514;2	9286;3	3654;3	207299;2	855167;3	243067;3	13686;3	178396;3	212939;3	030926;3	205685;2	924761;3	101018;2	915229;2	892617;2	912595;2	758706;2	975652;2	961994;2	773774;2	991166;3	354171;2	831345;3	607687;2	865793;3	050246;3	223352;0;0;0;6;0
17211369;17211369;"Il17a ";"interleukin 17A ";1;0	571909904312602;24;0;0	0757069178578235;1;1;18;6;0	0368285960379295;3	503077;3	400531;3	4201;3	56617;3	453867;3	505556;3	184742;3	086692;3	455529;3	47692;3	364238;3	261215;3	390956;3	327536;3	339172;3	545535;3	293831;3	292097;3	663164;3	409897;3	277101;3	525202;3	423747;3	248002;3	480601;3	464948;3	881975;3	372787;3	332614;3	484346;3	395721;4	095237;3	133126;3	441802;3	37804;3	267061;3	689197;3	154683;3	400531;3	489105;0;0;0;6;0
17211375;17211375;"Paqr8 ";"progestin and adipoQ receptor family member VIII ";1;0	775726015470597;18;3;0	0340970425422059;1;0	487427580527979;24;18;0	0656750171764347;3	939051;3	843916;3	771188;4	050062;3	891196;3	683878;3	799998;3	783985;3	9288;4	066254;3	845715;3	889932;3	609596;3	948928;3	723866;4	036572;4	068125;3	825325;3	881122;4	026713;4	223073;3	660492;3	832953;3	93424;3	683584;3	845192;3	835969;3	814286;3	773686;3	753396;3	866846;3	92239;4	137885;3	819993;3	814404;3	849701;4	328328;3	817343;3	877959;4	188709;0;0;0;6;0
17211382;17211382;"Efhc1 ";"EF-hand domain (C-terminal) containing 1 ";1;1;18;0;0	0670496327590618;1;1;18;12;0	0695930958509895;3	1488;3	130622;3	469489;3	489838;3	633104;3	454406;3	354545;2	892491;3	079726;3	278131;3	400054;3	403344;3	121781;2	830788;3	461962;3	007345;3	55566;3	478181;2	824157;3	119208;3	324304;3	235733;3	040171;3	14541;3	187173;3	153518;3	337007;3	414484;3	22271;2	962828;3	194583;3	33231;3	26923;3	286627;3	435473;3	235142;3	061136;3	634161;2	764239;3	362493;0;0;0;6;0
17211396;17211396;"Tmem14a ";"transmembrane protein 14A ";0	655950938169976;0	244063887363312;18;0;0	171701789928061;1;1;18;15;0	0687972471687638;5	709419;6	027611;5	610541;5	445811;5	252894;5	039309;4	924121;5	49043;5	252868;5	253816;5	243379;5	01694;5	635815;5	710029;5	381505;5	43196;5	239839;5	742588;5	408216;5	697527;5	404267;4	982619;5	091209;5	327989;5	32858;5	301723;4	900103;5	235149;5	141077;5	005529;5	113524;5	416551;5	363218;4	838671;5	277167;5	236881;5	108781;4	795703;5	388824;5	756557;0;0;0;6;0
17211405;17211405;"Gsta3 ";"glutathione S-transferase	alpha 3 ";0	00883671048966168;0	000231363248280541;24;21;0	112681001115983;0	0296027677214353;0	00212987906486358;24;21;0	119670751648011;11	46806;11	39222;11	47621;11	39757;11	29776;11	25709;11	20546;10	91371;11	22129;11	20445;11	2611;11	41933;11	39088;11	47414;11	40203;11	43801;11	51148;11	4671;11	54315;11	48377;11	32811;11	33146;11	35402;11	28529;11	16613;10	72197;11	09517;11	33169;11	00474;11	14933;11	23582;11	24599;11	16726;11	17424;11	27339;11	44945;11	33532;11	22355;11	46659;11	4987;1;1;0;1;0
17211416;17211416;"Khdc1a ";"KH domain containing 1A ";1;1;18;12;0	05712644974528;1;1;18;9;0	189577095803066;1	989273;2	377063;2	4442;2	90661;2	675298;2	666286;2	525265;2	214931;2	57803;2	295246;2	224958;2	665116;2	441127;2	518692;3	075507;2	52366;2	664639;2	776977;2	518003;2	102969;2	070562;2	329522;2	309826;2	442302;1	958439;2	095103;2	826959;2	453734;2	939535;2	30355;2	804338;2	72556;2	384182;2	178942;2	307931;2	57263;3	803946;2	428689;2	060688;2	238718;0;0;0;6;0
17211423;17211423;"Khdc1c // Khdc1c ";"KH domain containing 1C // KH domain containing 1C ";1;1;18;15;0	0905959350191826;0	607903207582824;0	202501918446191;18;0;0	127340738903542;2	445152;2	133177;2	322116;2	262494;2	428525;2	22221;2	448593;1	8443;2	238581;2	15906;2	20886;2	226799;2	440051;2	416466;2	58761;2	118907;2	519952;2	014792;2	501793;2	477369;2	678696;2	352347;2	581023;2	554598;2	264154;2	108701;2	178967;2	195774;2	50801;2	268155;2	293116;2	305027;2	224522;2	455326;2	252925;2	309649;2	022635;2	222249;2	493003;2	38278;0;0;0;6;0
17211429;17211429;"Khdc1b ";"KH domain containing 1B ";0	818636641788786;0	348630362769571;18;9;0	109568317065199;1;1;24;18;0	0752662135564489;2	185654;2	11049;1	978345;2	231614;2	159947;2	245967;2	559696;2	190184;2	339892;2	206582;2	348189;2	381633;2	509585;2	134013;2	153532;2	373912;2	076453;2	054607;2	275565;2	193342;2	317191;2	05134;2	28957;2	202399;2	01746;2	395233;2	031375;2	029783;2	170521;2	386148;2	110168;2	203249;2	374252;2	350402;2	367002;2	069658;2	541204;2	407508;2	348528;2	219267;0;0;0;6;0
17211435;17211435;"Kcnq5 ";"potassium voltage-gated channel	subfamily Q	member 5 ";1;1;18;9;0	0547198118155118;1;1;18;15;0	0688016665861465;3	420896;3	258339;3	361532;3	473118;3	418865;3	543737;3	424294;3	463911;3	316794;3	883484;3	554897;3	165813;3	503947;3	497266;3	437383;3	606193;3	406986;3	400301;3	438576;3	464195;3	42806;3	324129;3	602001;3	573843;3	726641;3	60352;3	435107;3	304562;3	565029;3	180184;3	468688;3	550359;3	544152;3	388328;3	662019;3	452435;3	669248;3	404577;3	633885;3	167782;0;0;0;6;0
17211439;17211439;"---";"---";1;1;24;18;0	0807459375572541;1;1;18;15;0	161240852207187;2	28564;2	181714;2	603615;2	251367;2	130479;2	293748;1	918682;2	274333;2	646715;2	057214;2	603916;2	15915;3	046781;2	110459;2	23866;2	110459;2	712719;2	717659;2	296054;2	256419;1	925431;2	196826;2	612009;2	596198;2	686699;2	318667;2	266229;1	644703;2	550384;2	15915;3	361053;2	56969;2	157994;2	399158;2	384791;2	284232;2	385751;2	672008;2	383201;2	251367;0;0;0;6;0
17211441;17211441;"Mir30a ";"microRNA 30a ";0	356019044123257;0	0904198862099127;18;15;0	188795035703074;1;1;18;3;0	115088699705922;2	66544;2	65874;2	899263;2	625415;2	537363;2	413216;2	205972;2	399328;2	515502;2	325909;2	957213;2	534439;2	76152;2	359049;2	746107;2	706763;2	511633;2	491884;2	708473;2	70538;2	09458;3	01211;2	701804;2	542445;2	289485;2	900578;2	599331;2	267462;2	521082;2	426426;2	342854;2	174803;2	431823;2	358758;2	518991;2	655714;2	380832;2	196876;2	393719;2	734249;0;0;0;6;0
17211443;17211443;"Mir30c-2 ";"microRNA 30c-2 ";0	123654892961126;0	0170218866592153;18;0;0	233547293554285;1;1;18;0;0	125318767062739;4	404633;3	959443;3	985584;3	981946;4	272537;3	636866;3	706543;3	619835;4	168935;3	213861;3	840673;3	97285;3	772415;3	463456;3	711618;3	863976;3	946058;3	955751;3	672995;3	70052;3	540886;4	210989;3	841728;4	551361;3	37178;3	379949;3	827215;3	637043;3	403336;4	040247;3	26798;4	393965;4	012804;3	617829;3	275772;3	740262;3	973417;3	259011;3	111826;3	820971;1;0;1;4;0
17211445;17211445;"B3gat2 ";"beta-1	3-glucuronyltransferase 2 (glucuronosyltransferase S) ";1;1;18;0;0	0365629006648991;0	317784681744533;0	0727573832256495;12;3;0	0944889114030054;3	95177;3	927756;4	185432;4	244127;4	059409;4	031264;4	002525;3	997552;3	952207;4	010098;4	244517;3	951527;3	949538;3	700196;4	146464;3	880307;4	086545;4	079481;3	932298;4	07685;4	057075;3	856928;4	229493;4	069149;4	071278;4	038928;4	116581;4	047402;4	135695;3	885065;4	074627;4	152464;4	033132;4	311095;4	453164;3	877549;3	856551;4	034379;3	870737;4	072649;0;0;0;6;0
17211458;17211458;"Col9a1 ";"collagen	type IX	alpha 1 ";1;1;24;0;0	102013234661611;1;1;24;6;0	0264311211506672;3	736016;3	802638;3	767021;3	487685;4	11252;3	596593;3	58134;3	754158;3	501276;3	715201;4	032214;3	455516;3	725961;3	551238;3	724238;3	943782;3	406743;3	593641;4	040825;3	97875;3	616283;3	758149;3	679751;3	881237;4	116987;3	726598;3	907063;3	820004;3	867974;3	622716;3	81213;3	802512;3	765564;3	870411;3	551971;3	706545;3	691067;3	443264;3	811768;3	96821;0;0;0;6;0
17211498;17211498;"Lmbrd1 ";"LMBR1 domain containing 1 ";0	521184420298795;0	167047281432509;24;3;0	0713242700280281;0	607903207582824;0	202501918446191;24;9;0	0554622739357577;9	896082;9	893301;9	851686;9	972407;9	923878;9	903382;9	841986;9	73147;9	764486;9	823345;9	815786;9	740646;9	739876;9	809049;9	916046;9	814114;9	713102;9	707834;9	749655;9	722673;9	801608;9	778187;9	79688;9	864437;9	949751;9	885674;9	91831;9	883574;9	865324;9	971668;9	866339;9	760206;9	926683;9	880912;9	956011;9	849104;9	79278;9	763546;9	92271;9	76561;0;0;0;6;0
17211517;17211517;"---";"---";1;1;18;15;0	118690524872592;1;0	775726015470597;24;21;0	0961400057370758;3	00199;2	198053;2	827729;3	218996;2	961642;2	765841;2	56123;2	490288;3	116288;2	590009;2	726948;2	366784;2	312952;3	216361;3	523584;2	500424;2	86523;2	639899;2	877073;2	588706;2	930555;2	621853;2	491664;2	722459;2	915761;2	627059;2	674006;2	713286;2	328424;2	529935;2	90832;3	015602;2	44152;2	851052;2	458439;2	849395;2	573729;2	648419;3	375415;3	083767;0;0;0;6;0
17211519;17211519;"---";"---";1;1;24;18;0	0807386897127471;0	94447541212297;0	413307986671543;24;21;0	0846671982123243;2	83268;3	09152;3	002556;2	763292;2	739206;2	858171;2	568663;2	865018;2	617651;3	100045;3	142119;2	913833;2	508469;3	021129;3	084402;3	073848;2	69031;2	811572;3	065574;3	047248;2	684811;3	154727;2	915827;2	757401;3	293657;2	79824;2	863312;2	829871;2	731228;2	411668;2	592158;2	882325;2	909673;2	957919;3	217092;2	903759;2	923735;2	853116;3	011866;3	180565;0;0;0;6;0
17211522;17211522;"---";"---";1;1;24;18;0	0544652533742842;1;0	52966874242029;18;3;0	0697016367419016;2	317405;1	949942;2	049118;1	977757;1	833121;2	022723;2	118737;1	799662;1	991917;2	054346;2	187728;2	19969;2	075233;1	824273;2	032632;2	362586;2	145449;1	866716;2	159163;1	894436;2	126753;1	847477;2	099113;2	228685;1	876767;2	048954;2	093423;1	854261;1	984143;2	218834;1	826215;2	144639;1	882713;1	997695;1	838046;1	971334;2	514924;2	122034;2	099113;2	132423;0;0;0;6;0
17211526;17211526;"Gm5524 ";"predicted gene 5524 ";0	0719665225665413;0	00739363037571795;24;3;0	208974272247881;0	0111651341660682;0	00051198555731948;24;3;0	393153845213455;8	906667;8	488534;8	347262;8	728501;8	649001;8	60308;8	43365;8	479914;8	160261;8	895714;8	207357;8	069196;8	095942;8	305847;8	357846;8	39489;8	176125;8	291746;8	461153;8	222911;9	104556;8	801832;8	641;8	955157;8	932393;8	699262;8	882349;8	89576;8	804223;8	679294;8	393296;8	127306;8	249854;8	048543;8	288006;8	390983;8	165726;8	012968;8	669769;8	673615;1;1;0;1;9
17211529;17211529;"---";"---";0	655950938169976;0	244063887363312;12;6;0	0510078547676728;0	202455315552841;0	0363828729872516;24;15;0	144665208596003;1	813966;1	797684;1	821843;1	802011;1	723124;1	834325;2	081737;1	743703;1	902808;1	954121;1	882017;1	88905;1	741093;1	847035;1	726464;1	682753;1	861998;1	859867;1	924105;1	932713;1	757986;1	822328;2	011252;1	892488;1	698336;1	914427;1	779661;2	009818;1	908221;1	970178;1	947784;2	034092;2	225165;1	948486;2	013603;2	095455;2	121805;1	93001;2	232689;2	205404;0;1;1;5;0
17211531;17211531;"---";"---";0	585595312289092;0	202501918446191;18;3;0	109863887699735;1;0	896947709889992;24;21;0	0972551131310073;2	8336;2	806931;2	873692;2	786881;2	384803;2	695023;2	854722;2	578344;2	63733;2	820572;2	738804;2	407044;2	336335;2	354301;2	961207;3	141207;3	288825;2	911046;2	754189;2	738484;2	739161;2	511;3	047662;2	859811;2	520427;2	63835;2	740902;2	312487;2	474273;2	643052;2	7366;2	434529;2	600735;2	655218;2	678247;2	408918;2	683693;2	734244;3	289963;3	007825;0;0;0;6;0
17211533;17211533;"Lgsn ";"lengsin	lens protein with glutamine synthetase domain ";1;1;18;9;0	050073059602944;0	102042346624954;0	0130035835337693;24;9;0	150437851580915;3	356877;3	425536;3	467348;3	315332;3	362204;3	477948;3	555813;3	520247;3	368588;3	348111;3	581257;3	455579;3	419598;3	237664;3	524829;3	46218;3	373194;3	744523;3	903956;3	456991;3	390186;3	453585;3	544579;3	308144;3	588278;3	367488;3	688974;3	982105;3	716237;3	466276;3	835313;3	607727;3	505785;3	520556;3	603;3	291634;3	356646;3	421324;3	444731;3	201601;0;1;1;5;0
17211541;17211541;"4930521A18Rik ";"RIKEN cDNA 4930521A18 gene ";1;1;24;18;0	106568062992625;1;1;24;18;0	0445339386325193;1	908127;2	368166;2	244993;2	188079;2	326965;2	429106;2	026752;2	288131;2	265998;2	476066;2	076007;2	736404;2	618862;2	203171;2	280507;2	908481;2	473652;2	029791;2	413782;2	496027;3	07157;2	386423;2	264781;2	3018;2	308971;2	44084;2	322438;2	21001;2	424693;2	422939;2	308487;2	79003;2	36272;2	48808;2	159974;2	539092;2	159987;2	544782;2	459672;2	483023;0;0;0;6;0
17211545;17211545;"Gm4850 // Gm4850 ";"THO complex 4 pseudogene // THO complex 4 pseudogene ";0	31183456733663;0	0727573832256495;12;9;0	148254836170696;1;1;18;3;0	0271682799700543;2	107797;2	43176;2	135387;2	25713;2	354291;2	53422;2	434214;2	166873;2	533214;2	315845;2	315875;1	949267;2	101828;2	232992;2	123352;2	373515;2	535897;2	293894;3	071468;2	128722;2	242244;2	272943;2	084466;2	430161;2	259932;2	210384;2	246536;2	173537;2	644403;2	378404;1	995571;2	262949;2	444887;2	238301;2	067174;1	859272;2	267157;2	317875;2	258218;2	245046;0;0;0;6;0
17211548;17211548;"Khdrbs2 ";"KH domain containing	RNA binding	signal transduction associated 2 ";1;1;24;18;0	069598222375153;1;1;24;0;0	0478021861751636;2	83033;3	00881;3	425118;2	925277;2	956478;2	860977;3	170919;3	037694;2	964296;2	902001;3	029036;3	044987;3	154644;3	067964;3	009669;3	459488;3	080872;2	951709;3	376505;2	947958;2	917648;2	999238;2	937556;3	3309;3	214288;3	008907;2	856606;3	016473;3	025448;2	966087;3	087846;2	922707;3	279807;2	834613;2	933131;2	870555;3	155649;3	172245;2	770333;3	112579;0;0;0;6;0
17211560;17211560;"---";"---";1;1;24;12;0	0476453852464352;1;1;18;12;0	0321380032049284;2	629781;2	484996;2	535868;2	712003;2	529662;2	641054;2	690852;2	645317;2	86496;2	465463;2	542448;2	59726;2	687043;2	637313;2	440165;2	32261;2	683304;2	507421;2	573161;2	56392;2	593004;2	649388;2	621711;2	829379;2	799466;2	706842;2	714824;2	810596;2	495031;2	595876;3	070877;2	728946;2	624107;2	643755;2	758851;2	715648;2	631222;2	576084;2	710614;2	743984;0;0;0;6;0
17211562;17211562;"---";"---";1;1;18;9;0	126238005878281;0	849707596467717;0	348630362769571;24;12;0	217651356336516;2	739609;3	24352;2	814312;3	48029;3	339888;3	09344;3	566072;3	403454;3	377958;3	175897;3	655083;3	061378;3	548037;3	554471;2	888309;3	458139;2	491534;3	691201;3	476063;3	52629;3	162628;3	073507;3	252274;3	446384;3	057367;3	473589;3	360981;3	587779;3	61283;3	860108;3	53207;3	484683;3	880248;3	051516;3	813542;3	542503;3	138614;2	721242;3	556396;3	770812;0;0;0;6;0
17211564;17211564;"---";"---";0	31183456733663;0	0727573832256495;24;3;0	305918258395166;1;1;24;12;0	222283612860069;2	766321;2	568544;2	510377;3	311327;2	52048;3	06409;3	515884;3	041873;2	338727;3	133077;2	216295;2	290738;2	563163;2	371722;2	336974;2	410243;2	329923;2	68079;2	520464;2	357767;2	252042;2	631277;2	791155;2	408112;3	391248;2	93853;3	162701;3	095523;3	041262;2	711635;3	033468;2	35692;3	204321;3	177606;2	505249;2	749851;2	158729;3	129552;2	46239;2	68106;0;0;0;6;0
17211566;17211566;"---";"---";0	910587339979751;0	413307986671543;24;15;0	0517934504015713;1;0	896947709889992;18;12;0	00574594970392194;2	915521;2	822736;2	768198;2	65907;2	899421;2	853717;2	935462;2	954935;3	126384;2	89674;3	117685;2	968448;2	870893;2	95007;2	986191;3	088578;2	507132;3	0323;2	961004;2	887906;2	77583;2	763949;3	262591;3	118439;2	902255;3	252998;3	252966;2	897963;2	954581;3	011581;3	011054;3	025892;2	746852;3	041414;3	267463;2	796951;2	62061;2	957746;2	810457;2	978603;0;0;0;6;0
17211568;17211568;"1700001G17Rik ";"RIKEN cDNA 1700001G17 gene ";1;0	667693940844649;24;18;0	0970967212120215;1;0	487427580527979;24;18;0	0912028094141363;5	676982;6	231401;6	082967;5	887135;5	622784;5	584766;5	923696;5	888216;5	781156;5	887609;5	851553;5	740565;6	223276;5	849814;5	952081;6	118006;6	127834;5	952825;6	072246;5	919903;5	943594;5	687118;5	837049;6	0577;5	662599;5	65132;5	680071;5	919899;5	887667;5	670007;5	688352;5	982643;6	003326;6	098329;5	796325;5	907035;6	330626;5	91262;5	791912;5	926082;0;0;0;6;0
17211572;17211572;"Rab23 ";"RAB23	member RAS oncogene family ";0	27185920913524;0	0581545539943373;24;15;0	158555260652241;1;1;18;9;0	0759846340461349;5	281446;5	1119;5	250772;4	903668;4	887419;5	31722;5	053571;5	271823;5	217956;5	416975;5	279037;5	327314;5	409587;5	749569;5	239436;5	385455;5	692147;5	320541;5	391536;5	540216;5	12175;5	214492;5	395491;5	34032;5	080976;5	213534;5	210981;5	734052;5	314991;5	498952;5	518547;5	096682;5	496627;5	113172;5	262781;5	784358;5	13413;5	508546;5	467837;5	041675;0;0;0;6;0
17211587;17211587;"Dst ";"dystonin ";0	021783685182131;0	00107076630185874;24;15;0	167016323619224;0	004986802413273;0	00015190562791182;24;12;0	142391153187707;6	99816;6	914529;6	804193;6	880337;6	84854;6	931741;7	000469;7	113283;7	225207;7	266056;7	205905;7	350147;7	119932;7	288602;7	315701;7	321839;7	143101;7	122014;7	200784;7	172755;7	128326;7	029849;7	166353;7	184497;7	084064;7	426157;7	365704;7	343826;7	328265;7	227539;7	561672;7	394742;7	579795;7	385616;7	453476;7	380981;7	148733;7	444953;7	200909;7	306672;1;1;0;2;4
17211700;17211700;"Imp4 ";"IMP4	U3 small nucleolar ribonucleoprotein	homolog (yeast) ";0	123654892961126;0	0170218866592153;24;18;0	106925859023905;0	00863054598261699;0	000346771023462753;24;15;0	0789657962356167;8	858133;8	807696;9	066557;8	899511;8	887181;8	89684;8	84296;9	019114;8	933035;8	79812;9	070704;8	994736;8	871207;9	079899;9	02191;9	037531;9	035414;9	084055;9	048529;9	096596;8	826706;8	788076;8	725758;8	774485;8	788764;8	860594;8	818277;8	897861;8	839443;8	809517;8	854242;8	908552;8	949262;9	052557;8	977845;8	911348;8	85641;9	010574;8	833053;8	928913;1;1;0;2;0
17211713;17211713;"Ptpn18 ";"protein tyrosine phosphatase	non-receptor type 18 ";1;1;18;15;0	0386143942138156;1;1;24;12;0	0428925670166895;4	14603;4	509305;4	443713;4	523933;4	274413;4	182637;4	392609;4	39362;4	431755;4	217817;4	402285;4	075706;4	507375;4	408829;4	296637;4	348389;4	604646;4	020854;4	617742;4	201501;4	402804;4	39054;4	13989;4	298826;4	326907;4	182637;4	739771;4	568293;4	520615;4	120596;4	233406;4	533725;4	165665;4	361164;4	52456;4	407884;4	704148;4	189175;4	187503;4	269543;0;0;0;6;0
17211731;17211731;"Prss39 ";"protease	serine	39 ";1;1;12;6;0	0318295278716357;0	849707596467717;0	348630362769571;24;12;0	130278060472591;2	823394;3	009876;3	17584;3	170043;3	053365;3	096224;3	00032;3	138922;3	311819;2	905309;3	018319;2	818007;3	094975;3	088665;3	279519;3	154495;3	349685;2	977138;3	113754;2	977311;2	957874;2	998853;2	769353;3	127947;2	890657;2	865847;3	374069;3	357377;3	149855;3	273305;2	923548;3	255967;3	002621;3	464834;3	546291;2	894534;3	160811;3	535923;3	090006;3	204118;0;0;0;6;0
17211739;17211739;"Cfc1 ";"cripto	FRL-1	cryptic family 1 ";0	655950938169976;0	244063887363312;18;9;0	0738785164983696;1;0	775726015470597;24;15;0	0482450117968815;4	558563;4	665948;4	537796;4	317627;4	438363;4	579012;4	577094;4	575336;4	845336;4	732421;4	700558;4	611841;4	496238;4	704982;4	574485;4	540828;4	405861;4	658721;4	611948;4	431166;4	641084;4	536704;4	326113;4	666811;4	680049;4	553829;5	034282;4	501668;4	598382;4	582206;4	718182;5	122993;4	546985;4	690222;4	71055;4	421456;4	639976;4	683226;4	704982;4	555383;0;0;0;6;0
17211748;17211748;"Fam123c ";"family with sequence similarity 123	member C ";1;1;18;12;0	0425398975095732;1;1;12;6;0	11898149931305;2	641179;3	182554;2	686685;2	751414;3	049577;2	825155;3	104612;2	74276;2	917234;2	857866;3	034524;2	882167;3	102544;2	972959;2	731659;3	157452;2	789508;2	789947;2	817218;2	949774;2	910411;2	838747;2	933182;2	569641;3	09658;2	834157;3	034597;3	25577;2	952363;3	218053;3	00299;3	141218;2	856925;2	963512;2	760955;2	830074;3	310472;2	652133;3	350597;3	235825;0;0;0;6;0
17211752;17211752;"Arhgef4 ";"Rho guanine nucleotide exchange factor (GEF) 4 ";1;1;18;3;0	0674595779154537;1;1;24;12;0	0422793286607064;3	86413;3	888303;4	195738;4	003623;4	49206;4	358722;4	094467;4	084298;3	923848;4	162356;3	61391;4	165482;3	764286;4	310838;4	056477;3	968336;4	178044;4	151789;3	876695;4	212215;3	897387;3	881902;4	157366;4	491702;4	221233;3	948958;4	509582;3	555918;4	388847;3	986549;4	093231;4	37805;3	413238;4	322527;4	168732;4	193333;4	162529;4	267879;3	700763;3	8745;0;0;0;6;0
17211774;17211774;"Plekhb2 ";"pleckstrin homology domain containing	family B (evectins) member 2 ";1;1;24;12;0	0535299278794696;0	273990841130699;0	0581545539943373;18;6;0	105445530977491;7	352524;7	267363;7	479217;7	459132;7	486763;7	382398;7	777637;7	666906;7	453098;7	427639;7	5472;7	530703;7	375032;7	428412;7	5533;7	217674;7	649904;7	489546;7	310527;7	474231;6	831011;6	799502;6	914493;6	742232;6	979175;7	040416;6	930852;7	091292;6	953067;6	727816;6	731854;6	716702;6	744881;6	696004;6	790416;6	865582;6	912621;6	790526;6	736622;6	957209;0;0;0;6;6
17211788;17211788;"---";"---";1;1;24;9;0	00435542421871852;1;1;18;0;0	0695625134827028;2	073719;2	058899;2	078855;1	968511;2	068877;2	649296;1	820359;1	959066;1	981555;2	305302;2	234932;1	870325;2	055302;2	207601;2	013233;1	972936;2	287967;2	460759;1	888893;1	866625;2	098942;2	315862;2	129081;2	392;1	95746;1	962172;2	024978;2	030654;2	32648;2	103878;2	072917;2	182443;1	946588;2	330223;1	948169;1	946588;2	239429;2	203516;2	394755;1	945526;0;0;0;6;0
17211790;17211790;"Hs6st1 ";"heparan sulfate 6-O-sulfotransferase 1 ";0	0266098988214461;0	00151914219251681;18;12;0	180383823764164;0	0142744208215516;0	000745346292117632;18;9;0	29997060648191;9	44384;9	643257;9	699944;9	430657;9	460051;9	607185;9	585063;9	860243;9	947192;10	00794;10	02809;9	905983;9	938424;9	740684;9	892186;9	532919;9	539541;9	37471;9	469076;9	386596;9	449912;9	604196;9	558584;9	51471;9	580231;9	981815;10	12502;9	980112;10	02941;10	11028;9	962597;10	11049;10	02511;9	91374;9	747955;9	551932;9	552736;9	97699;9	396249;9	663517;1;1;0;2;1
17211795;17211795;"Arid5a ";"AT rich interactive domain 5A (MRF1-like) ";1;1;18;0;0	102621700046823;1;1;18;3;0	0668979583544966;4	772316;4	682835;4	463686;4	88379;4	487707;4	556259;4	304176;4	598125;4	902979;4	362254;4	710762;5	166692;4	213077;4	29228;4	463471;4	33748;4	453718;4	572379;4	197227;4	452452;4	453373;5	043183;4	382234;4	570155;5	046069;4	900814;5	619614;4	377596;4	790053;4	207113;4	371105;4	86435;4	784382;4	650967;4	409125;4	402656;4	840216;4	700127;4	880061;4	542188;0;0;0;6;0
17211809;17211809;"---";"---";0	460978351121042;0	136982452163788;24;12;0	0775590072944463;1;1;18;0;0	0527777430409827;3	199402;3	410279;3	479365;3	420452;3	328617;3	463236;3	539963;3	282659;3	452203;3	579941;3	525529;3	573233;3	595201;3	520224;3	349972;3	411008;3	42131;3	46927;3	370436;3	342778;3	394786;3	483668;3	372211;3	690376;3	331695;3	320225;3	439534;2	926538;3	715306;3	306139;3	297494;3	479365;3	087744;3	330422;3	440262;3	109936;3	434522;3	331705;3	369411;3	783787;0;0;0;6;0
17211822;17211822;"Cnnm4 ";"cyclin M4 ";1;0	775726015470597;18;0;0	125175931492939;0	849707596467717;0	348630362769571;24;18;0	155018666086136;5	85935;5	769985;6	016531;5	807402;5	544904;5	728081;5	709888;5	748737;5	312057;5	363357;5	335277;5	854961;5	419796;6	116093;5	686846;5	592886;5	74735;5	930363;5	493924;6	012277;5	928131;5	766127;5	451926;6	029558;5	891778;5	559957;5	609035;5	367977;5	838313;5	475896;6	035378;5	999229;5	553861;5	330878;6	118692;6	432024;5	852935;5	824898;6	143097;5	726708;0;0;0;6;0
17211832;17211832;"Cnnm3 ";"cyclin M3 ";0	27185920913524;0	0581545539943373;24;0;0	141412163849155;0	0182709002491099;0	00107076630185874;24;0;0	211209790336603;6	753741;7	083699;6	869508;6	838771;6	895971;6	974448;6	960104;6	731307;6	587959;6	683501;6	449348;6	535487;6	737003;6	424334;6	393952;7	08836;6	821837;6	61116;6	579546;6	967;7	368514;7	053089;7	179881;7	208008;7	296316;7	004109;6	791969;7	0075;6	694451;6	851268;7	01185;6	557561;6	352206;6	430327;6	77931;6	920369;7	122905;6	876818;6	795541;6	845437;0;1;1;5;0
17211844;17211844;"D430040D24Rik ";"RIKEN cDNA D430040D24 gene ";1;1;24;18;0	0702049199934109;1;1;12;0;0	0858286211004233;4	039634;4	063827;4	018776;3	954125;4	019547;4	278883;4	245776;3	945703;4	022582;3	93659;3	919241;4	121507;4	13322;4	282365;4	050982;4	338116;4	184709;4	084189;4	289986;3	904788;4	059787;4	06826;4	092362;3	919781;4	33777;4	092013;3	759655;3	746346;4	025561;4	409122;3	939158;4	221804;4	093629;4	062824;4	363648;4	208407;3	850282;4	021321;3	956292;3	944162;0;0;0;6;0
17211848;17211848;"---";"---";1;1;18;0;0	0369799168891032;1;1;18;3;0	0900252998467654;2	082732;2	17639;2	156754;2	430835;2	153376;2	002965;2	111484;1	688997;2	338574;2	254597;2	151494;2	124937;2	422021;2	007043;1	960587;2	143077;1	981585;2	46707;1	918556;2	113932;1	963665;2	269538;2	154176;2	28014;2	121095;2	432099;2	151256;1	985449;2	055535;2	219777;2	129982;2	233237;1	821383;1	88868;2	023912;1	909766;2	174172;1	905605;2	163834;2	288157;0;0;0;6;0
17211850;17211850;"Cox5b ";"cytochrome c oxidase	subunit Vb ";1;1;18;9;0	123779749153486;0	685689717449119;0	244063887363312;24;18;0	132474334134956;4	187883;3	846804;3	627837;4	375381;4	360335;4	609743;4	025687;4	322542;4	153068;4	593739;4	359102;4	197715;3	95042;4	688472;4	325439;4	346354;4	442633;4	236856;4	210003;4	039008;4	438911;4	801595;4	306938;4	225229;4	202782;4	28861;4	101094;4	171532;4	29111;4	35081;4	246995;4	539792;4	695304;4	298446;4	339422;4	270192;4	693568;4	677124;4	423462;4	563831;0;0;0;6;0
17211857;17211857;"4933424G06Rik ";"RIKEN cDNA 4933424G06 gene ";1;1;18;15;0	0825639090916845;1;1;12;6;0	106688447922122;3	998372;4	041878;3	787027;3	755137;4	053031;3	918127;4	032001;3	555183;3	492402;3	853693;3	802899;3	827664;4	175431;3	88231;3	828028;3	746086;4	159353;3	772881;4	018975;3	789294;3	514185;3	991825;3	777241;3	965431;3	663558;4	034311;3	925894;3	987905;3	734659;3	768677;3	496947;3	698902;3	664615;4	089849;3	741605;3	657067;4	286841;3	782381;3	906105;3	926515;0;0;0;6;0
17211867;17211867;"Zap70 ";"zeta-chain (TCR) associated protein kinase ";1;1;18;15;0	133887663813853;1;0	775726015470597;18;6;0	109289009886631;4	721834;5	157727;5	058718;4	990969;5	13307;4	858071;4	799264;4	785839;4	395481;5	232749;4	681985;5	149919;4	962761;4	911986;5	162019;5	20566;4	839126;5	393314;5	155266;4	710393;5	411194;5	130621;5	205956;5	028265;5	135408;5	15586;5	42718;5	360134;5	240795;6	020469;5	122296;5	05677;5	600715;5	301474;5	062038;5	453124;5	266701;5	118963;5	410742;5	286397;0;0;0;6;3
17211883;17211883;"---";"---";1;0	667693940844649;12;6;0	11596038559043;1;1;18;0;0	101836104412924;2	251285;2	098664;2	041864;2	311104;1	963938;2	204845;2	133071;2	838586;2	734646;2	122497;1	958884;2	427575;2	294166;2	384771;2	107732;2	221703;2	476882;2	458224;2	034466;2	532124;2	500022;2	762305;2	621982;2	071285;2	020792;2	228049;2	192859;2	206277;2	191921;2	215895;2	011798;2	576273;2	336685;2	064158;2	391475;2	23287;2	474261;2	144502;2	235705;2	37191;0;0;0;6;0
17211885;17211885;"Vwa3b ";"von Willebrand factor A domain containing 3B ";1;0	571909904312602;12;3;0	0953993113837831;1;1;24;12;0	0289934993489921;3	57659;3	460626;3	658853;3	602069;3	636296;3	251889;3	509027;3	527326;3	584856;3	551194;3	538344;3	649982;3	614752;3	336402;3	561046;3	322296;3	233152;3	314184;3	384043;3	681364;3	659493;3	443297;3	728585;3	762249;3	714257;3	705145;3	814291;3	680602;3	93648;3	698225;3	690529;3	686072;3	641465;3	898088;3	734139;3	708155;3	437618;3	722157;3	626397;3	891787;0;0;0;6;0
17211927;17211927;"Cnga3 ";"cyclic nucleotide gated channel alpha 3 ";1;1;18;3;0	0577711543530268;1;1;12;0;0	0769247325117222;3	287673;3	412582;3	080451;3	25432;3	1301;3	321901;3	376885;3	202198;3	379327;3	076878;3	104743;3	537877;3	162243;3	175318;3	045269;3	337918;3	216111;3	057991;3	112772;3	382978;3	15718;3	01718;3	204256;3	373764;3	308051;3	05916;2	826721;3	30488;3	302931;2	837048;3	13126;3	275307;3	340364;2	774081;3	169156;3	28019;3	167119;3	192921;2	907792;2	897012;0;0;0;6;0
17211939;17211939;"Inpp4a ";"inositol polyphosphate-4-phosphatase	type I ";1;0	896947709889992;24;3;0	0749209686705347;0	00863054598261699;0	000346771023462753;18;3;0	211129356940242;8	513196;8	084959;8	248;8	184467;8	211698;8	029696;7	959792;8	256999;8	120717;8	458624;7	853899;8	352177;7	985597;8	159056;7	994804;7	981807;8	10676;8	21003;8	089508;8	126679;8	66431;8	322267;8	612685;8	991806;8	748399;8	590464;8	684383;8	579159;8	722842;8	605597;8	315568;8	490058;8	226484;8	148542;8	30555;8	718012;8	96976;8	899504;8	75195;8	747802;0;1;1;5;3
17211973;17211973;"Unc50 ";"unc-50 homolog (C. elegans) ";0	000533777278298616;2	42705351064484e-06;24;6;0	214307801921675;1;0	775726015470597;24;6;0	0469619665424191;7	926685;7	851353;7	887827;8	020184;7	994585;8	02255;8	048782;7	953414;8	04807;7	913228;7	615439;7	799094;7	841317;7	772065;7	890791;7	651237;7	446939;7	608895;7	413051;7	480054;7	797956;7	876575;7	916792;7	991211;8	016206;7	925109;7	785096;7	955921;7	943833;7	91363;8	037354;7	786952;7	898042;7	949336;7	866685;7	844235;7	779733;7	619571;7	711227;7	943184;1;0;1;4;9
17211984;17211984;"---";"---";0	655950938169976;0	244063887363312;12;9;0	09369306272078;1;1;24;18;0	0892927372214561;3	316196;3	086122;3	434405;3	373125;3	233423;3	697401;3	437319;3	349338;3	205818;3	393584;3	326936;3	331783;3	150396;3	175229;3	601183;3	639789;3	389954;3	355266;3	425599;3	840092;3	542702;3	146688;3	338903;3	405721;3	710268;3	219867;3	352741;3	660614;3	721825;3	44783;3	526999;3	48645;3	689838;3	521228;3	533154;3	344992;3	622264;3	671662;3	951587;3	528208;0;0;0;6;0
17211987;17211987;"---";"---";1;1;24;18;0	0536573838767786;1;1;12;0;0	0669958926436913;3	568845;3	874518;3	592115;3	682141;3	759962;3	973374;3	674199;3	656239;3	631291;3	696842;3	832941;3	745484;3	770564;3	784029;3	161348;3	374903;4	030439;3	624037;4	062004;3	798328;3	811056;3	949338;3	977186;4	048896;3	880957;3	783195;4	215125;3	864763;4	097884;3	765693;3	913148;4	306029;3	844286;3	933017;3	960701;3	335862;4	051493;3	867773;3	494758;3	819593;0;0;0;6;0
17211990;17211990;"Lipt1 ";"lipoyltransferase 1 ";0	0591345476698108;0	00549888554366661;24;18;0	179085398937211;1;1;12;6;0	0688941207977867;5	921191;6	024633;6	069645;6	17342;5	830118;6	031362;5	850078;6	056417;5	9374;6	061344;6	2338;6	085215;6	343044;5	976115;6	163346;6	415126;6	276066;6	074064;6	559148;6	627234;5	770822;5	896934;6	004239;5	7976;5	851658;6	226979;5	873248;6	016986;5	726333;5	849236;5	680331;5	849664;5	771485;5	956827;5	839047;5	769189;5	973143;5	948092;5	945036;6	113685;1;0;1;4;6
17211998;17211998;"Mrpl30 ";"mitochondrial ribosomal protein L30 ";1;1;18;9;0	077018070606839;1;1;24;12;0	0214585694886687;5	872186;5	5855;5	603211;5	687127;5	654422;5	716445;5	467659;5	927652;5	716457;5	914632;5	712759;5	878027;5	915789;5	711503;5	674328;5	722406;5	473204;5	962685;5	408451;5	833893;5	55724;5	844558;5	678227;5	918015;5	653814;5	696978;5	681803;5	899881;5	903178;5	489087;5	792296;5	615348;5	911627;5	651191;5	81571;5	624117;5	716445;5	723161;5	854821;5	690348;0;0;0;6;0
17212009;17212009;"---";"---";0	235459446932576;0	0461626191391782;24;0;0	0909056477893426;1;1;24;18;0	0697790649344415;2	780286;2	591712;2	662541;2	540232;2	617131;2	336584;2	521038;2	44165;2	488829;2	52876;2	343033;2	839677;2	39442;2	393836;2	451165;2	502206;2	561908;2	617647;2	525515;2	374872;2	468128;2	518978;2	507055;2	496088;2	693079;2	374872;2	708694;2	502493;2	596697;2	734824;2	833962;2	731306;2	52898;2	622521;2	497291;2	514965;2	712526;2	705578;2	848719;2	458342;1;0;1;4;0
17212016;17212016;"---";"---";1;1;18;6;0	0534841427153878;0	355941393701364;0	0815886347177811;24;21;0	110326158757936;3	290416;3	333587;3	237715;3	317877;3	357254;3	046854;3	564305;3	311845;3	534964;3	476074;3	422202;3	472064;3	370731;3	271461;3	022588;3	312311;3	411556;3	195714;3	282376;3	799684;3	353871;3	402395;3	211301;3	356331;3	432652;3	247954;3	19141;3	20842;3	26359;3	164016;2	970943;3	432652;3	446256;3	198733;3	381818;3	506059;3	425156;3	642219;3	328483;3	391051;0;0;0;6;0
17212018;17212018;"Eif5b ";"eukaryotic translation initiation factor 5B ";0	00218739026949811;2	34021961133859e-05;24;6;0	134041282762065;0	0450964983772192;0	0040500941512662;18;12;0	0567106709579421;7	452847;7	379922;7	315743;7	346442;7	437857;7	411237;7	404849;7	508538;7	461242;7	401831;7	314759;7	339194;7	267876;7	191498;7	389279;7	105511;7	284655;7	150585;6	931336;7	010911;7	368578;7	37082;7	472795;7	234271;7	428828;7	512209;7	205082;7	408264;7	516438;7	463528;7	486329;7	41095;7	567725;7	47104;7	545865;7	012356;7	170112;7	414577;7	221549;7	121532;1;1;0;3;9
17212045;17212045;"Gm5099 ";"predicted gene 5099 ";1;1;18;15;0	0677775991902932;0	94447541212297;0	413307986671543;18;3;0	113535186107655;4	024185;3	725366;3	695973;4	021697;3	88315;3	634536;3	909409;3	821044;3	361498;3	923311;3	77369;3	751389;4	262125;3	759535;3	843934;3	701551;4	043474;3	943225;3	513054;3	70541;4	190657;4	060656;3	662776;3	642743;4	145821;3	845052;3	979981;3	926209;3	858274;3	58782;4	021987;3	65059;3	879807;3	44571;3	558081;4	218794;3	803758;3	838502;4	321051;3	940659;0;0;0;6;0
17212049;17212049;"---";"---";1;1;18;15;0	0458815073807653;1;1;18;9;0	0898446340641721;3	475433;3	485154;3	040971;3	209907;3	121465;3	016556;3	314203;3	204005;3	063299;3	314203;3	263227;3	440102;3	346151;3	244971;3	029404;3	261189;3	207047;3	27082;3	162429;3	36386;3	494269;3	075568;2	981472;3	139934;3	166666;2	921272;3	413445;3	287136;3	353028;3	268995;3	33832;3	249131;3	261021;3	056289;3	337761;3	331964;3	052448;3	034883;3	537753;3	413766;0;0;0;6;0
17212057;17212057;"---";"---";1;0	487427580527979;12;9;0	0920944710652123;0	364769062591698;0	0904198862099127;12;0;0	110476949279023;2	718987;2	639555;2	601262;2	431164;2	80246;2	449717;2	738908;2	753302;2	561042;2	932638;2	867212;2	618174;2	685698;2	554285;2	588253;2	707106;2	941228;2	668406;2	989153;3	175972;2	736098;2	736387;2	77672;3	135615;3	047657;2	461662;2	710843;2	437154;2	594777;2	719804;2	491522;2	806724;2	702398;2	892336;3	256145;3	19689;2	712555;2	64273;2	667255;2	662643;0;0;0;6;0
17212061;17212061;"---";"---";0	521184420298795;0	167047281432509;24;15;0	19211172006023;1;1;24;6;0	0711423668085693;2	846494;2	796291;2	907348;3	131721;2	8026;3	406827;3	060362;3	225451;3	057536;3	345223;3	359679;3	154471;2	710551;3	213677;3	552972;3	13859;3	415866;3	260221;3	497201;3	497075;3	001159;3	122728;3	658223;3	054459;3	521887;3	302835;3	293507;3	368718;3	114732;3	420388;3	330885;3	283373;2	970517;3	180915;3	294806;3	502512;2	917051;3	115206;2	872613;3	374792;0;0;0;6;0
17212069;17212069;"Nms ";"neuromedin S ";1;1;18;3;0	0363014479325549;1;1;24;0;0	0787435879296292;3	722737;3	848472;3	5237;3	606059;3	735134;3	721704;3	780819;3	672767;3	538722;3	907153;3	67136;3	750536;3	693468;3	513713;3	621419;3	858685;3	875795;3	696721;3	691277;3	517054;3	672635;3	542254;3	389885;3	675272;3	925321;3	836006;3	581821;3	655216;3	518073;3	349125;3	279756;3	350267;3	514946;3	915801;3	62322;3	55505;3	416757;3	809227;3	88591;3	914526;0;0;0;6;0
17212080;17212080;"Pdcl3 ";"phosducin-like 3 ";0	0111446973911157;0	000346771023462753;24;3;0	120621103161926;0	0235348138287284;0	00151914219251681;18;0;0	228183004735508;8	04837;8	005865;7	740568;7	931978;7	832208;7	766716;7	615487;7	666807;7	621067;7	740124;7	595449;7	446938;7	470216;7	616428;7	646894;7	550015;7	739529;7	649532;7	713401;7	676166;7	721892;7	790032;7	775789;7	89215;7	747679;7	495224;7	404938;7	488979;7	119234;7	456128;7	348961;7	494882;7	1735;7	540421;7	477499;7	579239;7	577979;7	851931;7	49054;7	854774;1;1;0;3;8
17212087;17212087;"Npas2 ";"neuronal PAS domain protein 2 ";0	000249613420028645;6	30542979061334e-07;24;3;1	87774185643075;0	0014528791457921;2	34021961133859e-05;24;0;2	81440413661509;8	329584;8	067991;8	427134;8	160503;8	126875;5	707047;4	827531;6	432826;5	371051;4	725186;3	739481;3	637603;3	775563;3	723453;4	142799;4	16765;5	068114;4	906631;4	17459;4	967122;8	475924;8	195972;8	244657;8	313499;8	283051;4	441621;3	936228;3	862967;3	933898;4	209409;3	900103;4	291318;4	092305;3	936629;3	713555;5	208592;7	916597;7	939662;4	353971;4	549774;1;1;0;2;8
17212114;17212114;"Rpl31 ";"ribosomal protein L31 ";1;1;18;0;0	0756130494326209;1;1;24;12;0	0578901250689607;6	170182;6	455679;6	142002;5	939549;6	295557;6	241168;6	139101;5	909787;5	897736;6	35094;6	342201;6	025213;6	015326;5	975402;6	103166;6	128146;6	177304;5	904756;6	203736;6	079814;5	811513;6	17281;6	228127;6	071119;6	104221;6	097268;6	489047;5	995306;6	274374;6	122369;5	966832;6	217338;5	766912;6	236771;6	385817;6	065975;5	979865;5	929989;6	129314;6	181225;0;0;0;6;0
17212121;17212121;"---";"---";1;0	896947709889992;24;18;0	161329240554835;0	94447541212297;0	413307986671543;24;3;0	0929445901928938;3	752166;4	235228;3	631765;3	813175;3	836013;4	093841;3	442421;3	630234;3	930377;3	908242;4	071517;4	154848;4	079557;3	795959;3	314884;4	222;4	06058;3	637643;4	256092;4	373573;4	007667;3	764757;3	416364;3	847367;4	117428;3	563004;4	00113;3	832057;3	980117;3	671774;3	661145;3	71802;3	495368;3	689684;3	509923;3	784162;3	796607;3	669812;3	717884;4	014089;0;0;0;6;0
17212123;17212123;"D1Bwg0212e ";"DNA segment	Chr 1	Brigham & Women's Genetics 0212 expressed ";0	235459446932576;0	0461626191391782;18;6;0	084252126531768;1;1;24;6;0	0338020022377557;7	068703;6	988497;6	995573;6	992;7	138226;7	201783;7	05587;7	084066;7	157513;7	140011;6	977122;7	071518;6	947867;6	967056;6	961078;7	093809;6	984207;7	064497;6	906201;7	106219;7	204007;7	150615;7	092117;7	083758;7	091973;7	223397;7	125002;6	938338;7	080027;7	354731;6	984496;6	921686;7	380389;7	223266;7	022624;7	103894;7	029144;7	152049;7	114168;7	063465;1;0;1;4;0
17212138;17212138;"Map4k4 ";"mitogen-activated protein kinase kinase kinase kinase 4 ";0	00164321777826335;1	38688772036848e-05;24;3;0	502481038866269;0	0014528791457921;2	34021961133859e-05;18;0;0	398640993835462;6	728015;6	640774;6	995199;6	638032;7	002627;6	935552;6	494616;6	069761;6	561487;6	130618;6	032567;5	810402;5	728381;5	703533;6	056814;6	101285;5	928102;5	937853;5	899102;6	121935;6	295742;6	222697;6	117713;6	441942;6	299225;5	9112;5	405374;5	666295;5	525225;5	157906;5	724617;5	695339;5	610923;5	793292;5	749294;5	985222;5	821281;6	301375;5	864729;5	936776;1;1;0;3;9
17212174;17212174;"Il1r2 ";"interleukin 1 receptor	type II ";1;1;18;6;0	0329448120422623;0	685689717449119;0	244063887363312;24;15;0	129734472134553;3	164467;3	235795;2	991382;3	225328;3	202257;3	13942;3	223985;3	266087;3	258376;3	265582;3	322182;3	49909;3	088714;3	096944;3	143852;3	288594;3	028958;3	281229;3	203701;3	126652;3	217596;2	683886;3	197043;3	059505;2	95963;3	135257;3	485577;3	176573;3	224942;3	417384;3	355395;3	457888;3	332738;3	368555;2	815147;3	533906;3	40152;3	234443;3	640516;3	24681;0;0;0;6;0
17212185;17212185;"Il1r1 ";"interleukin 1 receptor	type I ";0	734451438609957;0	29250152244679;24;9;0	366216435607458;0	0560024212042488;0	00549888554366661;24;15;0	646699179199866;9	359489;9	517078;8	960308;9	160467;8	936334;8	98325;8	88852;9	877418;10	51696;10	02972;10	01703;9	823671;9	15439;9	411444;9	947661;9	314214;8	65641;8	604487;9	661453;9	097931;8	633375;9	447989;9	056694;9	00676;9	169634;10	52221;10	8215;9	515003;9	874527;9	869307;9	874413;10	50988;11	46433;10	89076;10	2968;10	32532;10	66819;10	94119;9	542146;10	05347;0;1;1;5;4
17212199;17212199;"Il1rl2 ";"interleukin 1 receptor-like 2 ";1;1;24;12;0	0612715096965956;1;0	775726015470597;24;6;0	0733276803158261;2	97492;2	923452;2	594234;2	865549;2	903761;2	864239;2	878123;2	820283;3	064094;3	115561;2	966635;3	045921;2	725475;2	876751;2	788055;2	74165;2	4269;2	58844;2	961121;3	346606;3	003046;2	939197;3	104735;2	89251;2	987498;3	004829;2	789569;3	258481;3	079715;2	909918;2	958832;3	090461;2	887432;2	640748;2	863829;2	845716;2	74659;2	917652;3	022888;2	89034;0;0;0;6;0
17212211;17212211;"Il1rl1 ";"interleukin 1 receptor-like 1 ";1;1;12;6;0	0696673420630141;1;1;24;18;0	0633254781192473;3	174491;2	761993;2	561765;2	576321;2	540606;2	773766;2	916959;2	610889;2	704638;2	974822;2	819368;2	490281;2	834284;2	734457;2	693938;2	816387;2	738261;2	632832;2	991358;2	811322;2	941408;2	801041;3	034404;2	57248;2	739067;2	758777;2	88822;2	998243;2	799659;2	705672;2	744345;2	830878;2	613151;3	057987;3	108525;2	648804;3	226738;3	113432;3	054158;2	719347;0;0;0;6;0
17212229;17212229;"Il18r1 ";"interleukin 18 receptor 1 ";0	655950938169976;0	244063887363312;18;3;0	0390916912911172;0	764991740153275;0	29250152244679;18;3;0	0790163543704719;3	462592;3	490698;3	362718;3	453868;3	453868;3	443597;3	467702;3	596632;3	420942;3	322286;2	945627;3	301529;3	113261;3	76317;3	444439;3	488026;3	606381;3	492462;3	494315;3	422968;3	41994;3	669398;3	520382;3	274295;3	493229;3	261215;3	56322;3	486949;3	260594;3	588706;3	149522;3	542876;3	205551;3	309909;3	451421;3	302947;3	920455;3	637842;3	432892;3	703976;0;0;0;6;0
17212252;17212252;"Il18rap ";"interleukin 18 receptor accessory protein ";1;1;24;12;0	0535276297824309;1;1;18;9;0	0722744447652487;2	934195;3	147693;2	765765;3	112399;2	883395;3	025678;2	798834;3	164863;2	937377;3	099829;3	100253;3	059751;3	036167;3	16342;2	764131;2	701976;2	955223;2	999084;3	192438;2	882244;3	121966;3	101055;2	876539;2	937119;2	647516;2	977418;3	305596;3	088708;3	041511;2	802828;3	274017;2	883991;2	842191;3	22551;3	043542;2	791377;2	952786;2	959514;2	798594;3	429066;0;0;0;6;0
17212269;17212269;"Slc9a4 ";"solute carrier family 9 (sodium/hydrogen exchanger)	member 4 ";0	910587339979751;0	413307986671543;24;18;0	101593743563673;0	273990841130699;0	0581545539943373;24;18;0	0917290736360342;2	817614;2	965997;3	01367;2	920511;2	910708;2	942627;2	7907;3	275321;2	916564;2	898637;2	934896;3	199905;3	451924;2	886721;2	953306;3	155137;5	605115;3	005704;3	157536;2	920988;2	943771;2	991509;3	095521;3	04047;2	981399;2	955123;3	044865;3	080172;2	926014;2	987581;3	097138;3	275336;3	08512;3	080492;3	003231;3	364928;3	180798;2	909472;3	153676;3	177991;0;0;0;6;0
17212284;17212284;"---";"---";0	235459446932576;0	0461626191391782;24;15;0	0988542351166606;0	764991740153275;0	29250152244679;24;21;0	0739824611952051;2	100735;1	950672;2	117346;2	022962;1	970107;2	016963;2	272235;2	009835;1	971733;2	048044;2	390442;2	167524;2	071488;2	120923;2	272584;2	187389;2	150092;2	268023;2	08128;2	153603;2	181522;2	151471;2	005961;2	135269;2	153101;2	051612;2	164908;2	047016;2	051412;1	949566;1	932838;2	180458;1	996502;2	056263;2	147839;2	327167;2	502892;2	262494;2	119765;2	034245;1;0;1;4;0
17212286;17212286;"Slc9a2 ";"solute carrier family 9 (sodium/hydrogen exchanger)	member 2 ";0	521184420298795;0	167047281432509;24;12;0	0843896588007087;1;1;18;15;0	0992214003127917;2	743462;3	056179;2	86558;2	932884;3	048579;3	067296;3	12238;3	150734;3	12108;2	98056;3	366101;3	180772;3	079527;2	92523;3	112123;2	945755;3	821407;3	002385;3	085433;2	952016;3	286973;3	000635;3	151253;3	314459;3	268589;2	683168;3	145716;3	131974;3	266296;2	960099;2	92523;3	329228;3	276917;2	692697;3	413957;3	017709;3	008824;3	090999;3	324704;3	17561;0;0;0;6;0
17212301;17212301;"Tmem182 ";"transmembrane protein 182 ";1;0	896947709889992;24;3;0	0545635412168693;1;0	775726015470597;24;21;0	0623735356150747;3	82542;3	852516;3	783342;3	959478;4	006998;3	520876;3	912136;3	677931;3	961917;3	877371;3	787036;3	654716;3	749362;3	442605;3	934839;3	646883;3	914652;3	795572;3	861598;3	818344;3	981257;3	78549;3	947376;3	969941;3	935489;3	59411;3	608297;4	272234;3	672395;3	986079;3	740087;3	86829;3	893227;3	942851;3	871197;3	926064;4	080302;3	928267;4	011476;3	888397;0;0;0;6;0
17212309;17212309;"---";"---";1;1;24;18;0	067131126815593;1;1;18;9;0	0725565803709422;2	526752;2	780731;2	703506;2	672109;2	713728;2	729635;2	768249;2	745207;2	576242;2	439685;2	779835;2	685659;2	628195;2	55063;2	822141;3	039539;2	954922;2	741784;3	043359;2	526145;2	715433;2	837093;2	854638;2	484975;2	612343;2	871552;2	778811;2	905294;2	711313;2	665793;2	560277;3	054032;2	902077;2	960889;2	792003;2	843229;2	81322;2	668924;2	996305;2	6389;0;0;0;6;0
17212313;17212313;"Pou3f3 ";"POU domain	class 3	transcription factor 3 ";1;1;12;6;0	0748582129437043;1;1;18;0;0	0509428009438036;3	964283;4	088265;4	273555;4	233597;4	0663;4	269714;3	973238;4	317821;4	298274;4	029956;4	400715;4	021953;4	055213;4	164454;3	789164;4	305723;4	239625;4	183895;4	340068;4	08696;4	341669;4	323057;4	02028;4	533298;3	997769;4	126226;4	275543;3	974205;4	129998;4	230228;4	121695;4	354652;4	047159;4	228018;4	083239;4	221688;4	20832;4	167115;4	009731;4	242715;0;0;0;6;0
17212316;17212316;"2900092D14Rik ";"RIKEN cDNA 2900092D14 gene ";1;1;18;15;0	0454202969827366;1;1;18;12;0	101609476689554;2	415842;2	74814;2	818865;2	675634;2	666907;2	628212;2	366445;2	602118;2	816317;2	643151;2	497798;2	668069;2	732794;2	645787;3	061207;2	625796;2	665493;2	694813;3	084279;2	694475;2	699927;2	324233;2	617462;2	621045;2	447567;2	518353;2	949401;2	613134;2	362448;2	477126;2	609457;2	908498;2	688621;2	499414;2	762951;2	383748;3	200224;2	643894;2	64889;2	512017;0;0;0;6;0
17212318;17212318;"Mrps9 ";"mitochondrial ribosomal protein S9 ";0	404509878078838;0	111643235689565;12;3;0	140895622345497;0	145038514197895;0	0220990954350087;18;12;0	0544417420738103;6	893007;6	935957;6	678907;6	964654;6	884511;6	74739;6	692592;6	885002;6	851219;6	442978;6	655748;6	70594;6	914119;6	945488;6	920277;6	757735;6	407479;6	730226;6	263207;6	644481;6	677215;6	691991;6	628217;6	648327;6	609633;6	799273;6	52317;6	745078;6	640276;6	644123;6	734554;6	914094;6	602361;6	804602;6	703401;6	574186;6	428178;6	640738;6	586202;6	463597;0;1;1;5;0
17212334;17212334;"Gpr45 ";"G protein-coupled receptor 45 ";1;1;24;0;0	0924939863965827;0	94447541212297;0	413307986671543;24;18;0	111688930301978;2	989849;3	455532;3	27305;3	297353;3	236313;3	482315;3	406811;2	800833;3	198743;2	96113;3	051753;3	054902;3	334642;3	145589;3	102479;3	305305;3	671412;2	942306;3	550658;3	011193;3	084562;3	236718;3	181506;3	093151;3	213583;3	075363;2	973747;3	214607;3	293848;2	884144;3	348222;3	653824;3	12477;3	321733;3	380776;3	218919;3	353676;3	019734;3	516124;3	132353;0;0;0;6;0
17212341;17212341;"---";"---";1;1;18;12;0	0778531637154201;1;1;18;9;0	0383331424915993;1	650105;1	852332;1	922742;1	560258;1	614183;1	786846;1	846803;1	590421;1	788666;1	591949;1	807911;1	915579;1	707472;1	735379;2	236822;1	693752;1	854215;1	604374;1	796428;2	085689;1	922354;2	066622;1	814412;1	794896;1	576971;1	868305;1	798157;2	216637;1	786999;2	010011;1	843884;1	869832;2	046385;1	817331;1	923708;1	66405;2	333991;1	560258;2	190248;1	92139;0;0;0;6;0
17212343;17212343;"---";"---";1;0	775726015470597;18;12;0	0980230310953761;1;1;24;18;0	0648494700093995;3	534678;4	247706;3	747012;3	761672;3	682605;3	635724;3	959595;4	096334;3	509501;3	792773;3	965263;3	927581;3	650402;3	888212;4	026248;3	819544;3	687169;3	69571;3	56865;3	417783;4	17691;3	774505;3	626669;3	623999;3	768132;3	681724;3	8158;3	563324;4	004147;3	801344;3	864758;3	826495;3	901901;3	454779;3	817841;3	903448;4	383677;3	717045;4	193139;3	7381;0;0;0;6;0
17212346;17212346;"AI597479 ";"expressed sequence AI597479 ";0	356019044123257;0	0904198862099127;24;6;0	160871035360626;1;0	896947709889992;24;3;0	062933210632384;6	800354;6	998283;6	740949;6	825933;6	61612;6	746669;6	673286;6	883024;6	840442;6	808653;6	474155;6	569178;6	394805;6	590635;6	699053;6	581312;6	673924;6	285923;6	473809;6	957004;6	878491;7	011678;6	684326;6	788072;6	923909;6	887774;6	749897;6	667545;6	830041;6	693301;6	616627;6	695434;6	539473;6	881409;6	733197;6	813534;6	49564;6	832753;6	68504;6	851543;0;0;0;6;0
17212353;17212353;"Rpl29 // Rpl29 // Rpl29 ";"ribosomal protein L29 // ribosomal protein L29 // ribosomal protein L29 ";0	0487067970321502;0	0040500941512662;24;18;0	110708173196471;0	417223815828317;0	111643235689565;24;18;0	0297833376235759;11	69435;11	65098;11	65541;11	62961;11	68266;11	72239;11	73387;11	66042;11	66525;11	68234;11	80973;11	81169;11	86153;11	74974;11	83239;11	86928;11	86426;11	80768;11	87882;11	81497;11	74187;11	72578;11	69628;11	73375;11	60312;11	69542;11	65418;11	75332;11	73076;11	65507;11	74074;11	7434;11	63847;11	77091;11	6688;11	74246;11	74557;11	79831;11	74256;11	79909;1;0;1;4;5
17212355;17212355;"Nck2 ";"non-catalytic region of tyrosine kinase adaptor protein 2 ";0	03268048365417;0	00212987906486358;24;3;0	180091258333449;0	004986802413273;0	00015190562791182;24;0;0	221713331241042;5	353288;5	293293;5	232847;5	254327;5	425667;5	19874;5	03812;4	987681;5	123432;4	889525;4	977175;4	990429;4	736703;4	951246;4	9484;5	023661;4	990491;4	891717;4	930039;4	751017;4	860043;4	862455;4	83089;4	890225;5	04247;4	528592;4	737785;4	532506;4	531376;4	548197;4	679841;4	439593;4	513768;4	287602;4	542162;4	844218;4	59976;4	907854;4	676804;4	821585;1;1;0;2;7
17212364;17212364;"1500015O10Rik ";"RIKEN cDNA 1500015O10 gene ";1;1;18;6;0	023415487505602;1;1;12;6;0	0539904311707177;2	68048;3	285273;3	018184;2	965293;2	952603;2	992456;3	035223;3	046656;3	038207;2	989906;3	00028;3	023248;2	862207;2	967049;3	010146;2	886678;2	7295;3	091546;3	233718;2	94646;2	938294;2	928899;3	034067;3	073337;3	253981;2	875902;2	939495;3	13883;3	23996;3	123438;2	893843;3	128668;2	800395;3	028822;3	038195;3	235221;3	200246;2	995229;3	063983;3	011522;0;0;0;6;0
17212371;17212371;"---";"---";0	585595312289092;0	202501918446191;12;0;0	0971044993866145;1;1;18;15;0	0261629509039022;2	426495;2	25304;2	30879;2	299267;2	354291;2	376457;1	996899;1	930962;2	169461;2	041267;2	599283;2	185925;2	017405;2	311414;2	144386;2	032594;2	180785;2	261009;2	188793;2	299277;2	296988;2	069812;2	282903;2	086794;2	303411;2	473539;2	072402;2	112456;2	25999;2	017396;2	109404;2	049043;2	711497;2	170498;2	355167;2	224252;2	32715;2	14315;2	266715;1	951793;0;0;0;6;0
17212373;17212373;"Tpp2 ";"tripeptidyl peptidase II ";0	734451438609957;0	29250152244679;24;6;0	0715263257907532;0	0845658840148356;0	00984913963131566;18;9;0	0980573257742633;8	841286;9	01487;8	826403;9	054403;9	177114;8	9912;9	003649;8	998779;9	1498;8	724724;8	938664;8	87557;8	961717;8	907442;8	942564;8	80925;8	879688;8	812798;8	857992;8	902144;8	776066;9	054401;8	829472;8	814007;8	792067;9	234257;9	040895;8	931582;9	050073;8	969469;8	904356;8	88081;9	037622;9	127393;8	837093;8	903096;8	786394;8	879869;8	888205;8	847708;0;1;1;5;0
17212406;17212406;"Bivm ";"basic	immunoglobulin-like variable motif containing ";0	910587339979751;0	413307986671543;24;21;0	0581810995094194;0	0450964983772192;0	0040500941512662;24;3;0	229396753525415;6	821048;6	857749;6	86995;6	93059;6	8712;6	896221;6	811818;6	621634;6	455725;6	767434;6	757602;6	848033;6	741048;7	114861;6	812783;6	98256;6	837479;6	994078;6	661105;6	86807;6	969044;7	228483;7	032303;6	848984;7	002016;6	722415;6	837026;6	946825;7	14515;6	923537;6	852972;6	418838;6	371926;6	588387;6	809064;6	719031;6	485067;6	615349;6	977927;6	633506;0;1;1;5;0
17212423;17212423;"Ercc5 ";"excision repair cross-complementing rodent repair deficiency	complementation group 5 ";0	235459446932576;0	0461626191391782;24;6;0	130117193679871;0	00201370612347503;3	85398301143547e-05;24;6;0	137632324550321;7	161555;7	022302;6	980832;7	065913;7	08916;7	064592;6	96929;7	032211;7	12516;7	086353;6	990626;7	166514;6	829322;6	905066;6	842063;6	852846;6	540012;6	977622;6	738233;6	850096;7	002933;7	166517;7	060649;7	081141;7	214159;7	271882;7	227353;7	209907;7	082032;7	237404;6	999955;7	004347;7	115961;6	87719;7	011214;6	984673;6	784589;6	925536;6	994057;6	935429;1;1;0;1;0
17212442;17212442;"Gulp1 ";"GULP	engulfment adaptor PTB domain containing 1 ";1;1;24;18;0	0763993521733005;1;0	896947709889992;18;6;0	1511826117982;3	735542;3	600502;3	804076;3	599236;3	834046;3	803556;3	547442;3	660655;3	71985;3	588394;4	076663;3	543813;3	787458;3	874946;3	708744;4	102252;4	012125;3	615583;3	56818;3	754623;3	602983;3	784158;3	863691;3	795475;3	382361;3	963555;3	434407;4	280097;4	395408;3	877426;3	75726;3	653626;3	448895;4	650853;3	722585;4	118199;3	993551;3	936389;3	635407;3	747373;0;0;0;6;0
17212461;17212461;"Col3a1 ";"collagen	type III	alpha 1 ";1;1;12;0;0	0445258069045356;0	364769062591698;0	0904198862099127;18;6;0	186622096564488;6	264237;6	525851;6	063505;6	550897;6	766262;6	693597;6	385417;6	388458;6	506837;6	130921;6	529543;6	27952;6	541646;6	386464;6	449133;6	067023;6	875472;6	421948;6	07927;6	303908;6	256813;6	555669;6	458209;6	436566;6	406274;6	84714;6	623286;7	015419;6	476628;6	496617;7	024866;6	212291;6	295272;6	251822;6	095623;7	237294;6	656851;6	655734;6	275271;6	300158;0;0;0;6;0
17212514;17212514;"---";"---";1;0	487427580527979;12;0;0	185363623270671;1;0	667693940844649;24;21;0	142384082119895;5	199859;5	485067;4	913507;5	517748;5	084145;4	806535;4	8594;4	981405;4	957801;4	951735;5	102304;5	016894;5	23088;5	183647;5	110439;5	565504;4	615769;4	420411;5	476414;4	500546;5	333344;5	245354;4	841226;4	768032;5	149027;4	805493;5	196175;4	742567;3	752438;4	162256;5	0402;4	878924;4	930701;5	047785;5	287385;5	410945;5	415854;4	806606;5	064074;4	674606;0;0;0;6;0
17212516;17212516;"---";"---";1;1;24;18;0	102570788358577;1;1;18;9;0	156655795061278;2	684623;2	970433;3	834722;3	658779;3	339564;3	30843;3	578423;3	13193;2	951817;3	280563;3	351958;3	481574;3	573393;3	248461;3	142759;3	620825;3	684129;3	499626;3	388081;3	269686;3	480017;2	852629;2	797115;3	444986;2	536709;3	048196;3	579135;3	031684;3	454194;3	166625;2	788632;3	362233;3	287085;3	183201;3	786973;3	384103;3	291884;4	083641;2	961312;3	090759;0;0;0;6;0
17212518;17212518;"Wdr75 ";"WD repeat domain 75 ";0	235459446932576;0	0461626191391782;12;0;0	184843546233108;0	849707596467717;0	348630362769571;18;15;0	133164470353393;7	865034;8	171925;7	94825;7	951495;8	059235;7	468786;7	368811;7	796388;7	863285;7	717817;7	93717;7	346191;7	906326;7	562889;7	990224;7	844495;7	489618;7	605928;7	784149;7	627911;7	440379;7	815828;7	668776;7	552096;7	639377;7	963358;7	65004;7	383082;7	414759;7	367676;7	667913;8	073071;7	774307;8	320822;7	767111;7	496295;7	577873;7	821743;7	209295;7	976247;1;0;1;4;0
17212546;17212546;"---";"---";0	818636641788786;0	348630362769571;18;0;0	262433843002622;1;1;18;0;0	198663417941313;3	134289;3	605128;2	690517;3	163404;3	441796;2	752263;2	710228;2	882384;2	636426;2	596784;2	916944;3	04091;3	866926;3	058597;2	483511;3	453273;3	214061;2	674396;2	535985;3	141343;3	063069;3	070175;2	963075;2	861705;3	227621;2	248447;2	745185;2	646584;3	672631;2	931602;2	703574;2	459303;2	459553;3	265046;3	014514;2	41876;2	789741;2	817552;3	626315;2	207632;0;0;0;6;0
17212548;17212548;"Dnahc7b ";"dynein	axonemal	heavy chain 7B ";1;0	775726015470597;12;9;0	14497651235642;0	94447541212297;0	413307986671543;24;15;0	169133578098792;3	302046;3	187538;3	500371;2	87999;3	211515;3	406921;3	34168;3	75289;3	365826;3	051851;3	251281;3	008424;3	372236;3	636931;3	356108;3	108556;4	055127;3	458703;3	793769;3	841705;3	427258;3	444603;2	917077;3	574536;3	010223;3	275416;3	104719;3	827465;3	529615;3	249371;3	920371;3	550367;3	664714;3	507613;3	641343;3	546636;3	163727;4	064058;3	10363;3	664743;0;0;0;6;0
17212619;17212619;"---";"---";1;1;24;18;0	0299901663570746;0	849707596467717;0	348630362769571;24;18;0	129182044961752;2	132299;2	153724;2	213912;2	170957;1	963064;2	011997;2	140465;1	946983;2	430007;2	247317;2	068261;2	255733;2	063271;2	156316;2	450416;1	968433;2	225759;2	090199;2	532498;2	203886;1	787547;1	964485;2	105284;2	22252;2	262949;2	126175;1	917619;2	130089;1	908787;2	323706;2	503244;2	192107;2	23421;2	115814;2	115814;2	156812;2	178877;2	467926;2	31147;2	340701;0;0;0;6;0
17212686;17212686;"---";"---";1;1;12;6;0	0900039098666343;1;0	775726015470597;12;6;0	118216586552501;2	383356;2	251761;2	298357;2	355375;2	468392;2	176937;2	550651;2	160163;2	607721;2	693231;2	445127;2	390432;2	420527;2	355685;2	207789;2	399298;2	353598;2	616728;2	600787;2	474634;2	333826;2	451911;2	415854;2	094993;2	373626;2	346784;2	8187;2	543225;2	362979;2	635437;2	377739;2	44347;2	525131;2	392496;2	333573;2	243805;2	619652;2	434979;3	084928;2	76035;0;0;0;6;0
17212688;17212688;"---";"---";1;1;12;0;0	0565660676211897;1;1;18;15;0	0635142756298238;2	504285;2	441203;2	406189;2	573964;2	479154;2	497839;2	361407;2	475545;2	211109;2	497352;2	456543;2	604133;2	464531;2	308423;2	367344;2	374532;2	39529;2	376346;2	292615;2	367653;2	021859;2	42598;2	551229;2	482141;2	770712;2	38479;2	327713;2	494962;2	416697;2	262141;2	875357;2	212816;2	229428;2	503289;2	47422;2	660869;2	10321;2	344277;2	622345;2	408746;0;0;0;6;0
17212694;17212694;"---";"---";1;1;18;3;0	0446658140472108;1;1;24;18;0	0907578624720743;2	587508;2	586728;2	421678;2	57829;2	402153;2	355944;2	75127;2	551728;2	660726;2	494867;2	639571;2	50465;2	47735;2	369616;2	399489;2	948398;2	529072;2	577394;2	383291;2	225826;2	572994;2	731539;2	492078;2	772541;2	616176;2	761374;2	712905;2	710324;2	572632;2	215425;3	112915;2	755877;2	687928;2	468118;2	576497;2	967241;2	846356;3	000829;2	768476;2	438809;0;0;0;6;0
17212696;17212696;"Tmeff2 ";"transmembrane protein with EGF-like and two follistatin-like domains 2 ";1;1;12;6;0	0251061798194189;0	417223815828317;0	111643235689565;24;3;0	217839800293702;2	747972;3	106419;2	907333;2	983995;3	117125;3	042575;3	085602;2	897031;2	686993;3	169133;3	082855;3	008779;2	878134;3	060071;2	922701;3	078084;2	895506;3	299633;2	944548;3	146489;3	695519;4	013091;3	314023;3	343407;3	558241;3	190646;3	690133;3	173996;3	835224;3	466913;3	427348;2	992874;3	264718;3	388844;3	096963;3	329872;3	157444;3	124527;3	097489;3	210534;0;0;0;6;3
17212719;17212719;"Sdpr ";"serum deprivation response ";0	910587339979751;0	413307986671543;12;0;0	0913854197403777;0	145038514197895;0	0220990954350087;24;18;0	161117638850566;6	781545;6	70204;6	691814;6	766245;6	859052;6	561136;6	401273;6	662562;6	617085;6	714155;6	53441;6	596342;6	548243;6	618345;7	004717;6	478851;6	743737;6	363917;6	64306;6	522269;6	610458;6	702559;6	8219;6	437114;6	423085;6	569213;6	309899;6	624024;6	343468;6	385817;6	861818;6	728804;6	358865;6	549698;6	767046;6	913516;6	616688;6	844736;6	706427;6	929915;0;1;1;5;0
17212724;17212724;"Stat4 ";"signal transducer and activator of transcription 4 ";1;1;18;3;0	107941617915079;0	364769062591698;0	0904198862099127;24;0;0	125620348104915;3	465126;3	138538;3	543576;3	642589;3	758371;3	633193;3	986113;3	373346;3	22202;3	060494;3	357372;3	337543;3	527442;3	269953;3	183326;3	675715;3	324952;3	780635;2	88291;3	202391;3	446305;3	600563;3	185568;2	963591;3	478806;3	097884;3	297949;3	181882;3	116202;2	939252;3	127472;2	986326;3	123461;2	747672;3	114155;3	270159;3	275075;3	301578;3	163514;3	095167;0;0;0;6;0
17212750;17212750;"Stat1 ";"signal transducer and activator of transcription 1 ";0	27185920913524;0	0581545539943373;18;6;0	324970189954066;1;0	487427580527979;24;6;0	1098727265345;8	872354;9	196141;9	186073;9	205984;8	78386;9	577898;9	26173;9	413524;9	272694;9	712968;8	80242;8	942181;8	768635;9	225145;8	749638;8	644681;9	042383;9	28211;8	850495;8	927105;8	943846;9	622046;9	456766;8	66024;8	848008;9	120338;9	45549;9	111152;9	020777;9	003084;9	207608;8	857173;8	942756;8	9144;9	082304;9	143158;8	787215;8	848948;8	886361;8	839169;0;0;0;6;0
17212778;17212778;"Tmem194b ";"transmembrane protein 194B ";1;1;12;0;0	0868830940878674;1;1;18;6;0	0675117270405669;3	920023;3	748895;3	561434;3	840716;4	207958;3	942947;3	721543;3	715651;3	517429;3	782748;3	756208;3	827942;3	910054;3	790948;3	909339;4	142226;3	934539;3	454494;3	438108;3	606423;3	529816;3	642068;3	99601;3	694109;3	808764;3	82044;3	844259;3	538293;3	786973;4	09974;3	774393;3	689993;3	693718;3	642068;3	939718;3	935981;3	865433;3	920159;3	375978;3	731851;0;0;0;6;0
17212792;17212792;"Hibch ";"3-hydroxyisobutyryl-Coenzyme A hydrolase ";0	585595312289092;0	202501918446191;24;6;0	0571625121911219;0	237149003269345;0	0461626191391782;18;12;0	028053754436793;8	750401;8	700329;8	628075;8	630744;8	584507;8	657541;8	673394;8	712959;8	560616;8	57521;8	577563;8	559617;8	553073;8	636884;8	61692;8	562144;8	439709;8	491059;8	703498;8	523438;8	654336;8	520748;8	604799;8	685407;8	558053;8	632206;8	532237;8	668055;8	609152;8	675429;8	706076;8	649014;8	650191;8	60656;8	651457;8	501758;8	508772;8	160276;8	618404;8	426128;0;1;1;5;0
17212813;17212813;"Mstn ";"myostatin ";1;1;12;0;0	0843548337917351;0	317784681744533;0	0727573832256495;24;15;0	119033648438162;2	518445;2	65297;2	089232;2	534122;2	478806;2	219712;2	15407;2	372612;2	609987;2	542379;2	14524;2	535284;2	84349;2	198575;2	470931;2	484443;2	304436;2	325829;2	269118;2	359452;2	054625;2	239317;1	958568;2	482754;2	331596;2	535292;2	268583;2	342631;2	514984;2	22836;2	432719;2	559432;2	429381;2	444613;2	598016;2	515447;2	631161;2	261697;2	387921;2	418297;0;0;0;6;0
17212819;17212819;"---";"---";0	910587339979751;0	413307986671543;18;9;0	116792827048582;1;1;24;18;0	0899874696339719;2	271086;1	897606;2	228547;1	858423;1	688337;1	917688;2	271414;2	53569;2	455936;2	380181;2	144591;2	023446;2	393864;2	043545;1	834673;1	817709;2	027556;2	180414;1	985849;2	210411;1	992073;1	923879;2	04053;1	988623;2	13164;2	301708;1	663462;2	376048;2	048894;2	029095;2	294193;2	039428;2	258039;2	133103;1	979427;2	238457;2	411396;2	08675;2	306849;2	04569;0;0;0;6;0
17212821;17212821;"Ormdl1 ";"ORM1-like 1 (S. cerevisiae) ";0	655950938169976;0	244063887363312;24;3;0	0563882302657215;0	0235348138287284;0	00151914219251681;24;3;0	217429678360614;7	791792;7	794519;7	727892;7	899466;7	700322;7	739429;7	702606;7	594244;7	600283;7	549711;7	421961;7	469644;7	784192;7	842373;7	544677;7	559793;7	715096;7	724298;7	586323;7	544322;7	809955;8	032789;7	924549;7	950871;7	815952;8	007954;7	820792;7	945507;7	814221;7	845197;7	768439;7	386666;7	338225;7	667799;7	527616;7	631649;7	412645;7	516171;7	728315;7	75953;0;1;1;5;9
17212828;17212828;"Osgepl1 ";"O-sialoglycoprotein endopeptidase-like 1 ";0	103392623423394;0	0130035835337693;24;6;0	111972480121233;0	0142744208215516;0	000745346292117632;24;6;0	105620186352444;7	360202;7	256733;7	189986;7	373158;7	246909;7	215634;7	304268;7	278112;7	281199;7	349374;7	175655;7	208877;7	103233;7	132837;7	075968;7	019394;7	222729;7	266697;7	028215;7	050763;7	098256;7	321425;7	227844;7	217286;7	205577;7	390161;7	34449;7	326971;7	303309;7	406637;7	224829;7	092473;7	306442;7	166707;7	08505;7	157405;6	984767;7	109826;7	048766;7	205435;1;1;0;1;0
17212840;17212840;"Ccdc150 ";"coiled-coil domain containing 150 ";1;1;24;0;0	0919420895538668;1;1;24;18;0	0839164275873994;2	354702;2	55708;2	595655;2	649854;2	963015;2	370533;2	62981;2	234996;2	424744;2	558565;2	264115;2	591183;2	536959;2	599528;2	317258;2	442029;2	748307;2	521531;2	387349;2	74609;2	365618;2	565676;2	453109;2	258976;2	616365;2	49006;2	474569;2	333133;2	621834;2	559139;2	380219;2	809767;2	663496;2	449749;2	443323;2	734259;2	718798;2	534095;2	731846;2	555665;0;0;0;6;0
17212872;17212872;"---";"---";1;1;18;12;0	0776806296608103;1;0	571909904312602;12;6;0	0634589445241962;2	338139;2	297914;2	309075;2	122447;2	237592;2	206149;2	153105;2	28294;1	974758;2	414932;2	376738;2	44508;2	164389;2	278764;2	529215;2	364209;2	508408;2	42484;2	109045;1	894436;2	556619;2	306308;2	206051;2	315026;1	984196;2	576054;2	292507;2	506948;2	37443;2	376889;2	218755;2	295134;2	454736;2	179795;2	332824;2	338872;2	712312;2	330054;2	291629;2	299084;0;0;0;6;0
17212874;17212874;"Coq10b ";"coenzyme Q10 homolog B (S. cerevisiae) ";0	00218739026949811;2	34021961133859e-05;24;15;0	563720728757713;4	69301939890175e-06;1	53416783226602e-09;24;12;1	23034600027472;7	629745;7	675073;7	435125;7	507117;7	510611;7	593324;8	156981;7	833848;7	678649;8	191338;9	121074;8	795818;9	160767;9	071626;9	243311;8	16178;7	708465;7	938716;8	019846;7	992036;6	604363;7	044517;7	102527;6	869968;6	701042;8	653179;9	021383;8	754436;8	972923;9	007427;9	224306;9	285355;9	078905;9	271388;9	092623;7	716696;7	518485;7	481602;8	113094;8	037967;1;1;0;2;2
17212882;17212882;"Hspe1 ";"heat shock protein 1 (chaperonin 10) ";1;1;18;15;0	0541097554400429;0	145038514197895;0	0220990954350087;24;15;0	20214768660561;7	484098;7	633617;7	554197;7	459291;7	52247;7	302423;7	28055;7	563548;7	505069;7	525627;7	711302;7	483179;7	722229;7	482492;7	342716;7	714645;7	455739;7	553921;7	779652;7	523868;7	33017;7	5413;7	367174;7	378123;7	198438;7	30726;7	411452;7	415065;7	425461;7	239381;7	586207;7	585744;7	871349;7	802314;7	561489;7	617227;7	836162;7	322803;7	722788;7	614873;0;1;1;5;0
17212888;17212888;"Mob4 ";"MOB family member 4	phocein ";1;0	571909904312602;24;6;0	0650992554798533;0	12275385002056;0	0170218866592153;18;12;0	0383623106463229;7	972909;8	023151;8	072146;8	086321;8	127404;7	916917;8	055125;8	117676;8	0774;8	000922;7	976911;7	89053;8	020726;8	126984;7	956179;7	798667;7	811197;8	025677;8	055059;7	899997;8	021644;8	113237;8	068294;8	064847;7	973276;8	21852;8	177347;8	041176;8	027376;8	039793;8	259988;8	22171;8	079651;8	04671;8	097406;7	971791;8	004095;8	064456;8	031604;7	9087;0;1;1;5;0
17212900;17212900;"Rftn2 ";"raftlin family member 2 ";0	123654892961126;0	0170218866592153;24;21;0	12873974967012;1;1;18;15;0	108469119573845;2	581333;2	444748;2	694;2	610216;2	832004;2	411929;2	253412;2	619375;2	474185;2	525056;2	410573;2	410023;2	596767;2	604991;2	515808;2	762061;2	826581;2	660124;2	687021;2	654039;2	357206;2	541499;2	733474;2	810259;2	50196;2	402301;2	602209;2	456392;2	238158;2	341551;2	560831;2	461337;2	663648;2	662363;2	520813;3	090422;2	311131;2	437194;2	718426;2	600627;1;0;1;4;0
17212904;17212904;"Mars2 ";"methionine-tRNA synthetase 2 (mitochondrial) ";1;1;12;0;0	0937538739039624;0	364769062591698;0	0904198862099127;24;15;0	146758951775096;6	01231;6	148985;5	842403;5	721201;5	539662;5	485394;5	61772;5	995924;5	91274;5	900648;5	934634;5	91252;5	956692;6	264962;5	888798;5	973203;5	608767;5	612067;6	14274;5	641384;5	671027;5	877474;5	885885;5	375834;5	854773;6	190386;5	817914;5	808338;5	549051;5	821303;5	931043;6	034139;6	395096;6	065691;6	136334;5	826796;5	779939;5	834652;5	918602;6	19699;0;0;0;6;0
17212908;17212908;"Plcl1 ";"phospholipase C-like 1 ";1;1;18;12;0	0767967461843273;1;1;12;6;0	0983790593597032;3	217734;3	342635;3	587201;3	344829;3	286003;3	768032;3	271415;3	400681;2	978111;3	341371;3	783135;3	673929;3	174117;3	276804;3	486948;3	700205;3	283494;3	322143;3	155081;3	456284;3	574163;3	282264;3	482301;3	583664;3	800773;3	722901;3	386654;3	600782;3	873709;3	896705;3	501345;3	288173;3	553365;3	937203;3	362691;3	723863;3	656163;3	788227;3	618797;3	128011;0;0;0;6;0
17212916;17212916;"9130227L01Rik ";"RIKEN cDNA 9130227L01 gene ";0	27185920913524;0	0581545539943373;18;15;0	108539123145182;0	0235348138287284;0	00151914219251681;12;6;0	142777233490235;2	799302;2	680274;2	535288;2	766025;2	653933;2	582593;2	727463;2	548358;2	610194;2	60054;2	826533;2	819929;2	95997;2	751704;2	774994;2	842485;2	479366;2	750608;2	712609;2	753493;2	612481;2	580654;2	673345;2	615166;2	674172;2	817776;2	716443;3	027241;2	891571;2	94628;2	68888;2	769277;2	733437;2	486796;2	779112;2	796037;2	685995;2	896263;2	98026;2	837839;0;1;1;5;0
17212923;17212923;"9130024F11Rik ";"RIKEN cDNA 9130024F11 gene ";0	404509878078838;0	111643235689565;24;18;0	109415051670377;1;0	775726015470597;12;0;0	0713873793082502;3	243449;3	38238;3	199755;3	279809;3	39072;3	445409;3	334901;2	944259;3	316766;3	271845;3	503657;3	620874;3	356107;3	263819;3	38681;3	411963;3	559351;3	360512;3	567005;3	471585;3	358241;3	317962;3	60858;3	664302;3	6469;3	317633;3	487292;3	135677;3	02779;3	508359;3	507152;3	48071;3	496434;3	382374;3	518004;3	453259;3	440997;3	185068;3	694824;3	500287;0;0;0;6;0
17212931;17212931;"1700066M21Rik ";"RIKEN cDNA 1700066M21 gene ";0	31183456733663;0	0727573832256495;24;0;0	169086555497842;0	00110324787003969;1	38688772036848e-05;24;0;0	340190840195801;8	293615;8	306977;8	398489;8	613231;8	527364;8	331891;8	293777;7	999638;8	021954;8	016835;7	796149;8	001728;8	275248;8	199733;8	037074;7	970016;8	23884;8	532824;8	023818;8	378222;8	48325;8	21567;8	2891;8	446712;8	30326;7	917057;7	773365;8	164908;8	052907;8	063016;7	564073;7	174885;7	201655;7	436374;7	516253;8	001554;8	128843;8	075837;8	062985;7	855768;0;1;1;5;7
17212935;17212935;"9430016H08Rik ";"RIKEN cDNA 9430016H08 gene ";0	103392623423394;0	0130035835337693;24;3;0	11189964812277;0	764991740153275;0	29250152244679;24;3;0	0745831484058229;6	544998;6	33056;6	601625;6	445557;6	398872;6	228681;6	28981;6	383027;6	301698;6	446552;6	268682;6	315364;6	051965;6	245106;6	088209;6	235;6	316215;6	200504;6	091268;6	445707;6	301112;6	469587;6	439915;6	208027;6	340261;6	281972;6	202682;6	206857;6	391321;6	585789;6	174175;6	182621;6	324481;6	190469;6	235376;6	128168;6	358558;6	355661;6	175904;6	223029;1;0;1;4;0
17212945;17212945;"---";"---";1;1;18;15;0	0401297240458986;1;1;24;6;0	0787840697928517;3	885434;3	699676;3	871508;3	465675;3	638486;3	458219;3	732792;3	742506;3	62183;3	485814;3	616446;3	656644;3	704725;3	685414;3	746701;3	435354;3	597045;3	662471;3	850531;3	674018;3	845904;3	53241;3	865009;3	780337;3	502216;3	719054;3	713991;3	721731;4	1232;3	721536;3	504874;3	639528;3	577747;4	108814;3	854419;3	690928;3	406107;3	521591;3	752072;3	599005;0;0;0;6;0
17212947;17212947;"Spats2l ";"spermatogenesis associated	serine-rich 2-like ";1;1;18;3;0	0595779889556543;1;1;18;9;0	0768886700658817;4	919574;5	079994;4	911407;4	890841;5	038312;4	818866;5	020986;4	875484;5	080184;4	712949;4	71438;4	830029;4	854126;4	978228;4	908946;5	027415;5	037099;4	790245;5	002603;4	827817;4	894751;5	004531;5	025535;5	086112;4	878953;4	878567;5	116404;5	248479;5	143146;4	933212;5	132206;5	022462;5	306219;5	159379;4	774;4	983386;5	115829;4	980091;5	050294;5	024005;0;0;0;6;0
17212968;17212968;"---";"---";1;1;24;6;0	0500882623987397;0	47567827996484;0	136982452163788;12;9;0	20741262692163;2	866925;3	315274;2	94543;2	888082;2	810336;3	006032;3	346116;2	600214;2	644107;3	018295;3	464057;2	919878;2	937885;2	865643;2	46875;3	109162;2	694424;2	853357;2	842904;2	788509;3	017986;2	611734;3	011069;2	591899;2	725756;3	032351;2	671657;3	115073;3	085131;3	196113;3	101556;2	801495;2	74043;3	114162;2	708685;3	201732;3	504375;3	29702;2	956608;3	131059;0;0;0;6;0
17212970;17212970;"Sgol2 ";"shugoshin-like 2 (S. pombe) ";1;1;24;6;0	0592663316418459;0	94447541212297;0	413307986671543;18;9;0	119393212236395;3	980631;4	048827;3	938276;4	134823;4	26246;4	012912;4	168919;3	876291;4	357962;4	021867;3	897794;3	721805;3	766187;4	410615;4	241327;4	129119;4	246823;3	990136;3	788808;3	885558;4	022133;3	968546;4	044905;4	347934;3	752419;3	789365;4	437237;4	406698;4	250584;4	334384;4	050948;4	071578;4	115732;4	219024;4	176839;4	120354;4	529616;3	797104;4	209085;4	029519;0;0;0;6;0
17212982;17212982;"Aox1 ";"aldehyde oxidase 1 ";1;1;12;0;0	114448768068949;0	00110324787003969;1	38688772036848e-05;24;0;0	384905974940998;10	32394;10	26754;10	48795;10	37367;10	26561;10	66375;10	4689;9	846128;10	17667;9	883657;10	12139;10	3674;10	45356;10	23277;10	30965;10	13303;9	986418;10	42698;9	813722;10	2546;9	997225;9	781731;9	681453;9	601092;9	634206;9	250528;9	320196;9	160124;9	417326;9	366361;9	056801;8	814287;8	85507;9	056608;8	916517;9	50437;9	832385;9	184492;9	709643;9	553964;0;1;1;5;7
17213021;17213021;"Aox3 ";"aldehyde oxidase 3 ";0	734451438609957;0	29250152244679;18;0;0	107865603936101;0	0845658840148356;0	00984913963131566;24;6;0	191063787810512;11	85874;12	13058;11	98368;12	09263;12	13018;12	00958;11	80283;11	96636;11	80142;11	75369;11	98149;11	70369;11	93875;11	92643;11	97238;11	97556;11	91023;11	99442;11	89546;11	96129;12	03102;12	24967;11	94063;11	87064;11	97597;11	99397;12	13688;11	97442;12	17545;12	08834;11	75016;11	62121;11	54364;11	98796;11	80082;11	76019;11	70109;11	76371;11	7869;11	91123;0;1;1;5;9
17213060;17213060;"Aox4 ";"aldehyde oxidase 4 ";1;0	487427580527979;24;12;0	0716847177097392;1;0	487427580527979;24;18;0	0899436290135382;2	582497;2	577046;2	324823;2	367647;2	544684;2	695109;2	744941;2	483171;2	293209;2	457662;2	949291;2	511603;2	589827;2	874132;2	62436;2	41547;2	700534;2	679953;2	579941;2	401267;2	478478;2	5501;2	449817;2	652468;2	64168;2	322386;2	561629;2	600201;2	835582;2	554835;2	605937;2	375887;2	562268;2	783157;2	961745;2	988182;3	026126;2	599074;2	663669;2	633747;0;0;0;6;0
17213101;17213101;"Aox3l1 ";"aldehyde oxidase 3-like 1 ";1;1;24;18;0	0480134343260428;1;0	775726015470597;18;12;0	0300138544342442;3	157026;3	344064;3	278638;3	240127;3	554178;3	166312;3	373425;3	083403;3	347199;3	599029;3	361677;3	13879;3	394846;3	51288;3	407875;3	515551;3	10287;3	473272;3	651505;3	152151;3	241789;3	201223;3	228952;3	509065;3	469433;3	181784;3	433158;3	528846;3	591707;3	139417;3	321825;3	417028;3	442244;3	637829;3	222656;3	320384;3	178751;3	122015;3	067706;3	438864;0;0;0;6;0
17213139;17213139;"Bzw1 ";"basic leucine zipper and W2 domains 1 ";0	202388377111593;0	0363828729872516;18;6;0	0605272798093965;0	00863054598261699;0	000346771023462753;24;12;0	110502758676537;10	07613;10	06746;10	02524;9	982745;10	01342;10	09858;10	06355;10	23039;10	18191;10	12194;10	05632;10	00094;10	03497;10	13538;9	977513;10	08272;10	10937;10	0477;10	10341;10	04304;10	02626;10	06292;10	02217;9	96398;9	965522;10	12214;10	1786;10	17457;10	15885;10	23027;10	14405;10	17428;10	29891;10	24045;10	17196;10	07205;9	944296;10	00426;10	08995;10	08705;1;1;0;3;0
17213153;17213153;"Nif3l1 ";"Ngg1 interacting factor 3-like 1 (S. pombe) ";0	585595312289092;0	202501918446191;24;18;0	15128443517469;0	364769062591698;0	0904198862099127;24;12;0	0941975834091562;6	886454;7	020139;6	956949;6	879201;6	730373;6	871951;6	808254;7	263078;7	125709;6	897398;7	113162;6	944236;7	070674;7	247233;6	846813;7	26424;7	116892;7	151558;7	178238;7	234173;6	786552;6	913751;6	913804;6	690884;6	92397;6	985993;7	011127;6	883755;6	865858;6	911558;7	116983;7	046993;7	073875;7	13023;6	838015;6	991755;6	812885;6	941168;6	702316;6	78283;0;0;0;6;6
17213166;17213166;"Gm15834 ";"predicted gene 15834 ";1;1;18;0;0	0469023927961037;0	607903207582824;0	202501918446191;24;6;0	177977009057701;4	06546;3	780159;4	047773;3	99906;4	160718;3	989489;4	091241;3	932433;3	968038;3	890661;4	332816;3	714126;3	947714;3	634395;4	002274;3	866975;3	925279;4	116858;4	226686;3	866036;3	961024;3	83617;3	726735;4	048345;4	005645;3	867565;4	080192;4	268543;3	785783;4	163804;3	311873;3	974232;3	571414;3	907199;3	660738;3	588218;3	528221;4	019085;4	005555;3	567445;0;0;0;6;0
17213179;17213179;"Ndufb3 ";"NADH dehydrogenase (ubiquinone) 1 beta subcomplex 3 ";1;0	667693940844649;24;18;0	072700830154304;1;0	775726015470597;12;6;0	0784591542268967;6	535988;6	66101;6	646337;6	349244;6	696004;6	733741;6	517964;6	614001;6	669973;6	510284;6	797528;6	595997;6	612323;6	604302;6	76084;6	758529;6	608434;6	64795;6	923137;6	859047;6	803631;6	556331;6	580217;6	705944;6	591978;6	644473;6	633159;6	834022;6	903597;6	812097;6	674273;6	59423;6	796322;6	801147;6	964245;6	931293;6	792537;6	797266;6	791631;6	90035;0;0;0;6;0
17213185;17213185;"Cbx3 // Cbx3 ";"chromobox 3 // chromobox 3 ";0	585595312289092;0	202501918446191;24;6;0	0715100623347862;0	317784681744533;0	0727573832256495;18;12;0	0037681720369429;7	599105;7	80588;7	661117;7	679653;7	72717;7	681031;7	824679;7	570428;7	728741;7	582829;7	472884;7	571899;7	691915;7	594763;7	701406;7	629446;7	527954;7	598649;7	472441;7	562472;7	654539;7	672132;7	694853;7	536539;7	70023;7	726302;7	675547;7	721123;7	699661;7	677599;7	742573;7	587946;7	751027;7	707483;7	626616;7	641249;7	663409;7	566253;7	572061;7	625283;0;0;0;6;0
17213189;17213189;"Gm20257 ";"caspase 8 pseudogene ";1;1;18;12;0	0644223775135628;1;0	571909904312602;24;12;0	178246416741333;3	341878;3	715014;3	130646;3	590171;3	254269;2	984297;3	064163;3	524743;4	34738;3	698814;3	825193;3	50141;3	204883;3	72607;3	276918;3	64725;3	70983;3	410608;3	295187;3	315277;2	717489;3	420347;3	213477;3	027742;2	855082;3	701971;3	142888;3	616604;3	379532;3	407104;2	958284;3	571134;3	651951;4	068707;3	258157;3	54315;3	579538;3	080447;3	822777;2	994647;0;0;0;6;0
17213192;17213192;"Cflar ";"CASP8 and FADD-like apoptosis regulator ";0	404509878078838;0	111643235689565;24;12;0	0901474525432154;0	764991740153275;0	29250152244679;24;15;0	0977341779752604;8	483787;8	722071;8	508351;8	734301;8	663402;8	731304;8	793278;8	791351;9	207006;8	701706;8	948746;8	723745;8	974384;8	752001;8	817776;8	821586;8	771843;8	852834;8	580306;8	725152;8	676849;8	79655;8	697701;8	576593;8	58507;8	968758;8	731196;8	979296;8	624352;8	635702;9	068552;8	772146;8	777209;8	748045;8	919217;8	883282;8	944535;8	70514;8	842773;8	840331;0;0;0;6;0
17213213;17213213;"Casp8 ";"caspase 8 ";0	0591345476698108;0	00549888554366661;18;12;0	0917168760440582;0	0362356927753053;0	00295278521174143;18;12;0	123771970978895;9	289561;9	347569;9	32836;9	255455;9	41757;9	499529;9	62645;9	307051;9	413619;9	320292;9	676558;9	420314;9	472371;9	488279;9	483854;9	196659;9	30878;9	303071;9	352256;9	201272;9	089627;9	40509;9	143178;8	982782;9	097898;9	373055;9	3096;9	308164;9	357484;9	535197;9	206034;9	396819;9	591008;9	589053;9	378034;8	995606;9	008834;9	164227;8	907709;9	154584;1;1;0;1;2
17213226;17213226;"Stradb ";"STE20-related kinase adaptor beta ";1;0	487427580527979;18;12;0	0279632447688039;0	0296027677214353;0	00212987906486358;18;9;0	0915109311940382;7	496994;7	405453;7	379185;7	4071;7	502255;7	54729;7	392395;7	530139;7	379845;7	519401;7	49239;7	549347;7	466168;7	509194;7	495886;7	33495;7	201977;7	467869;7	396113;7	51777;7	406728;7	408245;7	474069;7	405905;7	404544;7	590414;7	585073;7	627749;7	568147;7	623504;7	304751;7	315435;7	519094;7	547186;7	515988;7	472857;7	504781;7	411665;7	495422;7	448473;0;1;1;5;0
17213244;17213244;"---";"---";1;1;18;9;0	0562853462290586;0	849707596467717;0	348630362769571;18;3;0	0407433159552736;1	939668;1	895952;2	034087;1	921729;1	853601;1	856069;1	827109;1	999624;2	193039;2	020972;2	250967;1	982453;2	284315;1	855595;1	961329;1	924801;1	691727;1	684126;2	289988;2	382023;2	209781;2	099624;2	067042;1	986278;2	050223;1	873687;1	977082;1	937383;2	32441;2	14967;2	263883;2	010823;1	748247;1	889378;2	059244;2	28053;2	205736;2	444557;2	306437;1	95839;0;0;0;6;0
17213246;17213246;"Cdk15 ";"cyclin-dependent kinase 15 ";1;1;12;0;0	070353235640765;1;1;24;12;0	0899004954998858;3	649755;3	62659;3	657014;3	590834;3	811748;3	610117;3	524488;3	523534;3	687236;3	504308;3	706323;3	811092;3	521548;3	739108;3	460169;3	578477;3	343566;3	776147;3	761734;3	174793;3	349114;3	75578;3	683766;3	7841;3	475212;3	317481;3	753753;3	642538;4	050575;3	64637;3	853099;3	626891;3	663203;3	55275;3	870487;3	191218;3	479976;3	71534;3	384322;3	886805;0;0;0;6;0
17213265;17213265;"Fzd7 ";"frizzled homolog 7 (Drosophila) ";1;1;18;3;0	206447956495396;0	0689737367653266;0	00739363037571795;24;0;0	335582978856199;7	94048;7	375649;7	778325;7	750382;7	138367;7	853634;7	911996;7	425507;7	237948;7	520236;6	739501;7	905479;7	136141;7	559077;7	0009;7	229259;7	585347;7	686857;7	376822;7	812017;7	872126;7	547737;7	233639;7	218935;7	250651;6	973483;7	870401;7	298773;7	101156;7	089157;6	703008;6	628988;6	739075;6	764327;6	51137;7	507726;7	337611;7	159308;8	40334;6	888426;0;1;1;5;0
17213270;17213270;"Gm973 ";"predicted gene 973 ";1;1;12;6;0	056459648050621;1;0	571909904312602;18;9;0	067667997639209;3	612447;3	912786;3	652702;3	438755;3	643898;3	635378;3	816004;3	633937;3	851506;3	56428;3	660338;3	694201;3	661147;3	630353;3	623953;3	850059;3	732194;3	724098;3	628789;3	818744;3	675357;3	523746;3	439366;3	637748;3	711687;3	772462;3	749589;3	600292;4	214061;3	713988;3	498572;3	728419;3	618035;3	870027;3	638962;3	458978;3	89377;3	556512;3	483284;3	745879;0;0;0;6;0
17213293;17213293;"---";"---";0	818636641788786;0	348630362769571;24;18;0	133456859007415;1;1;18;12;0	171739620140854;2	393621;2	584077;2	599905;2	458312;2	590202;2	512283;2	29739;2	493162;2	456344;2	555153;2	996881;3	018479;2	567809;2	715111;2	663083;3	423549;2	420073;2	244748;2	775876;2	627213;2	908398;2	249991;2	116554;2	651263;2	696187;2	16499;2	503246;2	44994;2	714046;3	089469;3	005481;2	357083;2	55304;2	95927;3	022504;2	445198;2	892129;2	718767;2	675006;2	609564;0;0;0;6;0
17213295;17213295;"Nop58 ";"NOP58 ribonucleoprotein homolog (yeast) ";1;1;12;0;0	167986474123012;0	102042346624954;0	0130035835337693;24;12;0	437353852668558;7	238749;7	411226;6	866396;7	053812;7	335184;6	770994;6	696013;7	06608;7	709921;6	909247;7	719379;6	932596;7	519632;6	800458;7	391372;7	235108;6	916374;6	513192;7	376391;6	996351;5	942014;6	899147;6	610842;6	256613;6	668738;7	416247;6	879457;6	562905;6	472281;6	963691;7	137592;7	687133;7	575105;7	946179;7	292005;6	484889;6	500441;7	242444;6	375772;7	127929;0;1;1;5;0
17213313;17213313;"Snord70 ";"small nucleolar RNA	C/D box 70 ";1;1;24;6;0	228771671130846;1;1;12;0;0	0780348901581852;4	146697;3	536362;3	261454;3	959158;2	923523;3	044965;2	658772;3	139626;3	656301;3	106961;2	711807;3	111255;3	371841;3	066527;2	94433;2	92074;2	896475;3	779648;2	693126;2	726844;3	192266;3	557517;2	9993;3	174644;3	030973;2	456197;3	32128;3	287858;2	966408;3	195467;3	421638;2	565024;3	419929;3	425704;3	032631;3	00219;3	036334;3	021861;2	995724;3	350103;0;0;0;6;0
17213315;17213315;"---";"---";1;1;24;0;0	141780920035543;1;0	487427580527979;18;9;0	134946025888594;3	746188;2	569089;2	301182;2	949429;2	192338;2	33182;2	147734;2	306814;2	931105;2	613468;2	605836;2	354871;2	385818;2	575762;2	414584;2	658871;2	395298;3	211707;2	389967;2	90222;2	551715;2	619813;2	184146;2	62428;2	169611;3	096232;2	812889;2	550485;2	781007;2	437112;2	445815;2	349535;2	776355;2	915202;2	190269;2	4023;2	659823;2	271997;2	659245;2	160043;0;0;0;6;0
17213317;17213317;"---";"---";1;0	667693940844649;24;6;0	261125695457427;1;1;18;9;0	159234790268961;4	50326;3	564504;3	470573;4	484937;3	065707;4	104449;3	077561;3	619453;4	130491;3	752318;3	407884;3	319492;2	947728;3	519643;3	748816;2	980351;3	477774;3	813819;3	071492;3	390832;4	062735;4	305348;3	619453;2	934837;3	242211;4	357706;3	559414;3	811741;3	479449;4	130696;3	869414;3	832599;4	344742;4	032869;3	629982;3	744724;3	704719;4	089499;3	636313;3	702299;0;0;0;6;0
17213319;17213319;"Snord11 ";"small nucleolar RNA	C/D box 11 ";0	123654892961126;0	0170218866592153;24;6;0	242297563194773;0	0142744208215516;0	000745346292117632;12;3;0	226809449813054;7	519386;7	418458;7	056695;7	720243;7	316919;7	341874;7	243045;7	120681;7	651711;7	313775;7	185689;7	109299;6	910619;7	093972;7	135571;7	029976;6	713717;7	180398;6	946634;6	607979;7	507805;7	439373;7	302033;7	472273;7	57505;7	434635;7	171073;7	190779;7	164687;7	392423;7	55923;7	29611;7	214789;7	662931;7	520658;7	005264;6	998817;6	903894;7	183317;6	961374;1;1;0;3;9
17213321;17213321;"Bmpr2 ";"bone morphogenic protein receptor	type II (serine/threonine kinase) ";0	910587339979751;0	413307986671543;18;15;0	0506405127948459;0	5393891155285;0	167047281432509;18;3;0	040246396664795;9	631097;9	695063;9	698122;9	731956;9	81376;9	71876;9	689039;9	480063;9	624976;9	536758;9	640237;9	714616;9	68813;9	742832;9	802692;9	732799;9	66499;9	633397;9	686629;9	699217;9	678254;9	752427;9	856505;9	703758;9	800894;9	759912;9	770571;9	671585;9	605545;9	687845;9	675226;9	664583;9	664311;9	68819;9	672305;9	696253;9	634004;9	789643;9	830624;9	884729;0;0;0;6;0
17213336;17213336;"Bmpr2 ";"bone morphogenic protein receptor	type II (serine/threonine kinase) ";0	00164321777826335;1	38688772036848e-05;12;3;0	252893558310853;1;1;24;0;0	0499806053913044;7	742418;7	972;7	93563;7	790114;7	919199;7	887449;7	914138;7	579106;7	667388;7	698824;7	969661;8	348468;8	068979;8	287304;8	091197;7	816411;7	429735;7	659902;7	418835;7	407373;7	716387;7	720621;7	87396;7	589724;7	978369;7	787526;7	755301;7	603263;7	803635;7	723731;7	676845;7	715089;7	767522;7	4287;8	100342;8	242347;7	685451;7	885288;7	742987;7	830586;1;0;1;4;2
17213338;17213338;"Fam117b ";"family with sequence similarity 117	member B ";0	31183456733663;0	0727573832256495;18;12;0	106680316194138;0	94447541212297;0	413307986671543;24;18;0	0522944355560416;7	447433;7	409822;7	307795;7	619861;7	544592;7	554524;7	561131;7	186501;7	55533;7	575477;7	594205;7	885417;7	560544;7	708341;7	627627;7	648694;7	516997;7	278015;7	493216;7	302062;7	602461;7	520209;7	594697;7	565761;7	567329;7	577465;7	394395;7	298705;7	504316;7	605215;7	614846;7	730959;7	457424;7	551657;7	727205;7	604906;7	445679;7	621706;7	66686;7	690497;0;0;0;6;0
17213349;17213349;"Carf ";"calcium response factor ";1;1;18;15;0	0725618836718018;1;1;24;6;0	0679812459432745;6	051845;5	967927;5	963099;5	916078;5	687921;5	801466;5	799469;6	137533;5	667064;5	884749;5	546961;5	917934;6	041031;6	061958;5	96591;6	031493;5	981821;6	032972;6	055462;5	890077;5	979823;6	213377;6	156611;6	358361;6	027199;6	220621;5	807988;6	234114;6	067277;6	303166;6	025714;6	152629;5	972439;6	016423;6	098296;5	951394;5	76285;6	045998;6	25684;6	148527;0;0;0;6;0
17213369;17213369;"Nbeal1 ";"neurobeachin like 1 ";0	202388377111593;0	0363828729872516;12;3;0	0723479838704925;0	273990841130699;0	0581545539943373;12;9;0	056052354544659;8	168891;8	269677;8	219623;8	289081;8	349743;8	163475;8	205814;8	23237;8	267751;8	071584;8	146811;8	230007;8	271761;8	343177;8	230069;8	183892;8	110445;8	143482;8	05113;8	054163;8	232308;8	266137;8	289074;8	222011;8	26152;8	263361;8	243033;8	370876;8	28646;8	361872;8	341522;8	216381;8	226396;8	17314;8	144381;8	394033;8	234942;8	334356;8	399715;8	25243;1;0;1;4;9
17213428;17213428;"Cyp20a1 ";"cytochrome P450	family 20	subfamily a	polypeptide 1 ";1;1;24;0;0	0523637320205985;1;1;18;3;0	0631184726090535;8	135468;8	109447;8	12889;8	105392;8	184475;8	10999;8	061846;7	983258;7	92836;8	243685;8	038875;8	023691;7	789455;8	124045;8	145691;8	012756;7	998641;8	016771;8	325283;8	331897;8	379416;8	269559;8	101716;8	184721;8	138392;8	144241;8	210886;8	27684;8	050496;8	36197;8	234628;8	112543;8	030953;8	02212;8	166856;8	430381;8	034805;8	077194;8	266415;8	212683;0;0;0;6;0
17213446;17213446;"Abi2 ";"abl-interactor 2 ";1;1;18;9;0	053569525859216;1;1;18;12;0	0559399245664484;5	864843;5	906455;6	235445;6	132952;5	856714;5	775315;6	212884;5	987274;6	057202;6	106549;6	007357;6	105202;5	945796;6	192798;6	142466;5	946434;6	065092;5	987895;6	208404;6	142687;6	190105;5	86528;6	265006;6	073038;6	264565;6	128955;6	197707;6	27469;6	091623;5	998824;6	287339;6	090188;6	498598;6	216934;6	123024;6	01947;6	381795;6	75328;6	072305;6	083799;0;0;0;6;0
17213462;17213462;"Cd28 ";"CD28 antigen ";0	27185920913524;0	0581545539943373;24;18;0	139356957989635;1;1;18;0;0	0393595079844913;3	213184;3	771958;3	169;3	259879;3	472937;3	513989;3	079652;3	293919;3	49331;3	14875;3	518049;3	569526;3	426219;3	232771;3	274004;3	643237;3	619195;3	712581;3	529337;3	557469;3	377488;3	384322;3	481124;3	62363;3	453747;3	470105;3	35924;3	397881;3	380169;2	969784;3	359249;3	470608;3	387026;3	388558;3	467526;3	439422;3	305572;3	571233;3	060277;3	514339;0;0;0;6;0
17213473;17213473;"---";"---";1;1;18;3;0	0722843442601855;1;1;24;9;0	0503428208399668;3	052877;3	066046;2	959512;3	066644;2	886965;3	011847;3	324793;3	202443;2	993276;2	766424;2	620082;2	987786;2	90757;2	636401;3	482225;2	934305;2	918147;3	003577;3	384315;2	809136;3	090726;3	077818;3	131807;3	088326;3	361847;3	27659;3	044392;3	126848;3	001976;3	403423;3	076189;3	19664;3	307909;3	186619;3	031751;2	615792;3	077624;2	925389;3	045744;3	476578;0;0;0;6;0
17213478;17213478;"Ctla4 ";"cytotoxic T-lymphocyte-associated protein 4 ";1;0	896947709889992;24;18;0	0770928471489494;1;1;18;15;0	0440957092048791;2	317806;2	336622;2	388412;2	320177;2	412975;2	503798;2	197022;2	297413;2	326604;2	669512;2	339166;2	639128;2	608089;2	35761;2	337209;2	537029;2	582823;2	305486;2	69129;2	405222;2	385935;2	353345;2	439674;2	67417;2	80697;2	524902;2	744994;2	27714;2	505594;2	279517;2	713313;2	602989;2	254828;2	438289;2	436966;2	533935;2	514472;2	67998;2	628595;2	397759;0;0;0;6;0
17213490;17213490;"Icos ";"inducible T cell co-stimulator ";1;1;18;0;0	0680298595344814;1;1;24;0;0	0919673686212955;5	247736;5	204803;5	534381;5	562907;5	470863;5	389819;5	318224;5	220749;5	224927;5	431559;5	055816;5	548516;4	989845;5	456185;5	316272;5	237795;5	22684;5	840885;5	521543;5	326995;5	454857;5	368323;5	429052;5	235948;5	400983;4	950834;5	14039;5	551494;5	095536;5	450861;5	484999;5	049014;5	259948;5	405365;5	30411;5	422825;5	923929;5	391166;5	330753;5	463162;0;0;0;6;0
17213499;17213499;"---";"---";1;1;24;18;0	07732248007614;1;1;24;0;0	0674275813336055;2	481196;2	455407;2	337458;2	403092;2	349353;2	307439;2	306319;2	434371;2	314027;2	493413;2	475492;2	652909;2	757083;2	182253;2	267535;2	36347;2	59351;2	610822;2	815332;2	287475;2	462228;2	341961;2	45511;2	657974;2	749081;2	157054;2	416714;2	346101;2	458422;2	971616;2	499624;2	408926;3	147182;2	31853;2	498616;2	532564;2	5667;2	387336;2	709568;2	618799;0;0;0;6;0
17213503;17213503;"9530026F06Rik ";"RIKEN cDNA 9530026F06 gene ";1;1;12;0;0	0212794946963328;1;0	775726015470597;18;3;0	0402140465295557;4	601224;4	55949;4	549731;4	253212;4	65399;4	54717;4	588079;4	511895;4	119104;4	680017;4	590334;4	374595;4	76196;4	227046;4	722573;4	561419;4	650671;4	384331;4	592083;4	383862;4	3401;4	286613;4	600956;4	447867;4	993758;4	32375;4	580677;4	394468;4	459814;4	481122;4	295072;4	399391;4	35782;4	679472;4	325327;4	503534;4	477165;4	715949;4	411899;4	801837;0;0;0;6;0
17213509;17213509;"---";"---";0	356019044123257;0	0904198862099127;18;6;0	114762723479795;1;1;24;0;0	034518478183793;2	207809;2	606516;2	335423;2	312868;2	35728;2	071155;2	519052;2	448804;2	599111;2	654592;2	327822;2	274444;2	182619;2	285978;2	157711;2	402495;2	233744;2	656804;2	346528;2	373081;2	276503;2	43007;2	150781;2	478018;2	597976;2	175101;2	449179;2	573759;2	35385;2	232273;2	436326;1	993407;2	601785;2	28078;2	300685;2	537462;2	131702;2	621304;2	462929;2	323285;0;0;0;6;0
17213513;17213513;"---";"---";1;1;24;12;0	0549874517321905;0	202455315552841;0	0363828729872516;24;15;0	198902773586745;2	355528;2	486648;2	703648;2	452688;2	46528;2	47909;2	564412;2	535891;2	265919;2	723145;2	683019;2	154586;2	739709;2	634829;2	233033;2	395494;2	486648;2	360626;2	500557;2	256417;2	066597;2	50987;2	378746;2	517915;2	416832;2	560846;2	204584;2	842506;2	498571;2	137443;3	243389;3	071962;2	92704;2	555318;2	536194;2	599814;2	61636;2	779886;2	335107;2	663739;0;1;1;5;0
17213515;17213515;"Pard3b ";"par-3 partitioning defective 3 homolog B (C. elegans) ";1;0	667693940844649;24;3;0	120105622318441;0	0689737367653266;0	00739363037571795;24;3;0	164738732677022;5	81214;6	044744;6	160002;5	895992;6	311791;6	338868;5	796604;5	851069;6	144486;5	948773;5	864694;5	572047;5	564015;5	897945;5	903931;5	858179;5	976074;5	873446;5	885155;5	881734;5	890518;6	105339;6	210133;5	931592;5	957752;5	926137;5	924254;5	744675;5	957007;6	140004;5	310024;5	798319;5	701838;5	57861;5	683296;6	010522;5	628805;5	938249;5	81678;5	759259;0;1;1;5;0
17213548;17213548;"Nrp2 ";"neuropilin 2 ";0	585595312289092;0	202501918446191;24;18;0	115772295186634;0	237149003269345;0	0461626191391782;18;0;0	155275699401097;7	223253;7	257298;7	514796;7	300066;7	469032;7	537412;7	550205;7	42013;7	252921;6	917851;7	324317;7	323476;7	391111;7	714249;7	501758;7	779083;7	705184;7	51494;7	557246;7	509402;7	325041;6	960516;7	316325;6	844367;6	877106;6	739587;6	740367;6	757755;6	546607;6	531848;6	877548;6	398162;7	278434;6	797043;7	120428;7	176847;7	037699;6	891547;6	859891;6	777949;0;1;1;5;7
17213570;17213570;"---";"---";1;0	896947709889992;12;0;0	0607493113386893;1;0	896947709889992;24;6;0	0881827563516886;3	180003;3	324787;3	078785;2	924575;2	976865;2	809344;2	992582;3	304462;2	837828;2	641953;3	201982;3	117673;3	062822;2	904955;2	89698;3	285439;2	879693;2	993498;2	877348;3	195718;3	194334;3	275053;2	981154;3	209299;3	281123;2	966638;3	498641;3	162681;3	388992;3	103409;3	081065;3	08997;2	928928;3	123204;3	082845;2	836254;3	384084;3	653878;2	926817;2	919361;0;0;0;6;0
17213572;17213572;"Ndufs1 ";"NADH dehydrogenase (ubiquinone) Fe-S protein 1 ";0	27185920913524;0	0581545539943373;12;9;0	0879333244346251;1;0	775726015470597;12;0;0	0684631392146532;4	289349;4	008884;3	999661;3	962862;4	204731;4	064984;4	220076;4	043469;4	137339;4	079983;3	905719;4	095377;3	904536;4	039174;3	909256;4	260227;4	05918;4	18407;4	128985;4	212852;4	272351;4	253058;4	294932;4	196178;4	12291;4	115952;3	750983;4	287422;4	210979;4	02111;4	282692;4	131435;4	137713;3	961998;4	049693;4	050272;3	768226;4	103339;4	225914;4	030631;0;0;0;6;0
17213578;17213578;"Gm20342 ";"predicted gene	20342 ";0	172047206461864;0	0284640494033462;12;9;0	221921220634711;1;0	487427580527979;18;9;0	126365638652286;6	916173;6	730631;6	625186;6	23807;6	652477;6	753572;7	071602;7	163332;6	541654;6	924662;6	616924;6	750988;6	615201;6	7944;6	556301;7	084971;6	894023;6	833923;7	145842;7	191919;7	078137;6	91239;6	51438;6	863455;6	408319;7	127864;6	874439;7	255007;6	856401;7	027666;6	984872;7	055033;7	20816;6	86645;6	588865;6	863467;6	432198;6	984411;7	018025;6	847169;1;0;1;4;0
17213580;17213580;"Eef1b2 ";"eukaryotic translation elongation factor 1 beta 2 ";0	172047206461864;0	0284640494033462;18;0;0	0478159747573968;1;0	896947709889992;24;15;0	0240388021332173;9	626005;9	565261;9	539677;9	705574;9	664122;9	404837;9	52076;9	546201;9	520545;9	494722;9	617907;9	660309;9	568998;9	508421;9	543506;9	625441;9	610685;9	603668;9	559839;9	650381;9	640791;9	592739;9	564652;9	654809;9	558064;9	654106;9	640978;9	610069;9	574273;9	609976;9	615993;9	60569;9	611902;9	762795;9	662972;9	581582;9	653712;9	717772;9	698927;9	589084;1;0;1;4;0
17213591;17213591;"---";"---";1;1;18;3;0	081752150506883;0	171985418993212;0	0284640494033462;18;12;0	137962543417136;5	069406;4	537613;4	318933;4	28944;4	268992;4	235025;4	263865;4	656424;4	741078;4	306223;4	320677;4	47892;4	316028;4	32766;4	141172;4	344721;4	351599;4	447097;4	236861;4	398934;4	513767;4	517971;4	35988;4	290165;4	136075;4	975446;4	597383;4	35625;4	356459;4	355245;4	787851;4	797132;4	533309;4	765875;4	05899;3	958712;4	101805;4	172877;4	326594;4	24209;0;1;1;5;0
17213593;17213593;"Snora41 ";"small nucleolar RNA	H/ACA box 41 ";0	103392623423394;0	0130035835337693;18;15;0	204110615030184;0	417223815828317;0	111643235689565;24;18;0	130926477390938;5	777899;5	274905;5	434333;5	58507;5	391864;5	451045;5	119726;5	459026;5	443647;5	223309;5	862516;5	682744;5	956811;5	548052;6	003732;5	515715;5	322057;5	329531;5	460708;5	50243;5	573681;5	41906;5	463602;5	570875;4	997249;5	485066;5	456336;5	227105;5	378006;5	43126;5	566605;5	652441;5	448768;5	302337;5	965056;5	664816;5	452104;5	571561;5	66734;5	896213;1;0;1;4;5
17213595;17213595;"---";"---";1;1;18;15;0	0549814413245505;1;1;18;12;0	0816197447621054;3	000557;3	362703;3	297993;3	204362;3	273115;3	190483;3	333968;2	987262;3	164414;3	057651;3	267432;3	056373;3	238828;3	461552;3	089577;2	909394;3	217668;3	354083;3	535934;3	034345;3	172705;3	095591;3	325356;3	851091;3	367617;3	25536;3	197378;3	10213;3	278202;3	432321;3	167322;3	560544;3	319653;3	37197;3	614378;3	151237;3	392483;3	212362;3	339635;3	172394;0;0;0;6;0
17213598;17213598;"Zdbf2 ";"zinc finger	DBF-type containing 2 ";1;1;24;18;0	051094298571673;0	94447541212297;0	413307986671543;18;15;0	104513387463192;3	053202;3	356443;3	013848;3	084502;2	975914;3	064634;3	357406;3	178673;3	043385;2	768585;3	274947;2	825767;3	302119;2	943511;3	201197;3	279358;3	134179;3	015383;3	294563;3	062612;3	099147;3	306143;3	189476;3	204861;3	141927;2	994685;3	245643;3	0474;3	080285;2	83967;2	944471;3	521307;3	291668;3	193569;3	260339;3	176375;3	252005;2	942921;3	457556;3	020257;0;0;0;6;0
17213608;17213608;"Adam23 ";"a disintegrin and metallopeptidase domain 23 ";0	585595312289092;0	202501918446191;24;15;0	125584462435769;0	0845658840148356;0	00984913963131566;24;18;0	181097117729686;7	541589;7	571016;7	632114;7	527473;7	686749;7	518394;7	665648;7	559358;7	748672;8	012893;7	745545;8	078753;7	626021;7	80103;7	971515;7	649467;7	748085;7	614253;7	988741;7	845934;7	496921;7	552525;7	620101;7	708982;7	819024;7	677643;7	448042;7	530594;7	683383;7	638029;7	290249;7	631572;7	938388;7	815466;7	737329;7	86898;8	322651;7	940598;8	00386;8	05879;0;1;1;5;0
17213645;17213645;"Fastkd2 ";"FAST kinase domains 2 ";1;1;24;6;0	0779880443339314;0	102042346624954;0	0130035835337693;24;9;0	0770000393839184;5	98936;5	826467;6	067929;6	206388;6	080501;6	007497;5	745081;6	061097;6	258169;5	948085;5	951622;5	837217;5	805131;6	006101;6	014771;5	86343;5	808478;5	899528;5	994797;5	894449;5	86188;5	887631;5	853154;5	758695;5	725689;5	940131;5	813855;5	936761;5	869842;5	968522;5	822042;5	768549;5	916102;5	656609;5	92236;5	729795;5	647085;5	83364;5	671348;5	60341;0;1;1;5;0
17213663;17213663;"Gm13749 ";"predicted gene 13749 ";1;0	487427580527979;18;15;0	128970620034177;0	364769062591698;0	0904198862099127;24;15;0	118408919596984;3	191666;3	358714;3	281391;3	138801;3	203992;3	0419;3	211277;2	901833;2	835037;3	205612;3	164311;3	400753;3	037755;3	388838;3	517008;3	03531;3	227855;3	507848;3	241116;3	038066;3	271077;3	162936;2	986849;2	900148;3	119555;3	071634;3	261264;3	285557;3	161338;3	140678;3	479472;2	8785;3	331273;3	34707;3	627167;3	255436;3	231537;3	195447;3	457098;3	228736;0;0;0;6;0
17213666;17213666;"Klf7 // Klf7 ";"Kruppel-like factor 7 (ubiquitous) // Kruppel-like factor 7 (ubiquitous) ";0	910587339979751;0	413307986671543;12;9;0	0668219443755192;0	764991740153275;0	29250152244679;18;12;0	110383257630517;2	405825;2	596192;2	501496;2	607921;2	282498;2	500617;2	61394;2	552883;2	468341;2	380816;2	299802;2	412702;2	49509;2	460614;2	322734;2	70213;2	352128;2	460562;2	67179;2	693209;2	47133;2	523286;2	259193;2	39654;2	485582;2	789606;2	409775;2	574298;2	403551;2	564406;2	830029;2	4369;2	556842;2	740346;2	723326;2	155993;2	648391;2	795702;2	346693;2	249451;0;0;0;6;0
17213669;17213669;"---";"---";1;1;18;6;0	0267530315128021;1;1;18;12;0	055432221897557;2	169106;2	346344;2	327031;2	338524;2	28585;2	349517;2	440412;2	256434;2	259767;2	726523;2	322372;2	36719;2	476892;2	28473;2	174016;2	23623;2	281515;2	381859;2	302248;2	583663;2	312405;2	293046;2	402903;2	433734;2	335945;2	461566;2	452289;2	211035;2	357419;2	187421;2	514157;2	392709;2	433901;2	577661;2	200829;2	361571;2	443513;2	32301;2	584536;2	129621;0;0;0;6;0
17213674;17213674;"---";"---";1;1;18;3;0	155597079433147;1;0	667693940844649;18;0;0	127449633347845;5	187092;5	321445;5	209442;5	240282;5	420709;5	455186;5	483819;4	679358;5	236786;5	232251;4	78584;5	199449;4	556372;5	533549;4	968257;5	294539;5	375113;5	218725;4	39623;5	214307;5	204864;5	670509;5	2808;5	570429;5	364692;5	017722;5	023221;5	378837;5	64276;5	035066;5	270003;5	201245;5	357127;5	326459;5	203375;5	245127;5	540421;5	488014;5	203888;5	086008;0;0;0;6;0
17213676;17213676;"Creb1 ";"cAMP responsive element binding protein 1 ";1;1;24;18;0	0240568333561385;0	102042346624954;0	0130035835337693;24;18;0	102865651886331;8	284448;8	305511;8	427609;8	535066;8	325084;8	338381;8	402096;8	424262;8	329847;8	116255;8	321699;8	399376;8	38201;8	408168;8	372578;8	44647;8	398041;8	335028;8	292084;8	546932;8	452244;8	360437;8	280077;8	321241;8	150982;8	385136;8	266569;8	251083;8	219832;8	200719;8	252243;8	369761;8	394616;8	162842;8	33206;8	627426;8	500534;8	520311;8	59667;8	525579;0;1;1;5;0
17213687;17213687;"Ccnyl1 ";"cyclin Y-like 1 ";0	103392623423394;0	0130035835337693;18;12;0	0772726290480656;1;0	896947709889992;18;12;0	120211688335619;5	686779;5	840126;5	98146;5	869018;5	61417;5	77532;5	733618;5	796311;6	136254;6	07966;5	826007;5	927406;6	038912;6	092201;5	93364;5	455086;5	652851;5	594002;5	504139;5	808025;5	642593;6	094924;5	838749;5	653803;6	025905;5	938677;5	823522;5	746256;5	924984;6	023721;5	738913;6	298089;6	105237;6	21169;5	913926;6	013938;5	871743;5	573191;5	854062;5	812536;1;0;1;4;0
17213702;17213702;"Pikfyve ";"phosphoinositide kinase	FYVE finger containing ";0	0591345476698108;0	00549888554366661;24;9;0	101776000336523;0	417223815828317;0	111643235689565;24;6;0	0658219186102264;7	667135;7	82143;7	816664;7	722976;7	749735;7	883202;7	886313;7	766501;8	104791;7	794371;7	818043;7	863418;7	947412;7	835996;7	735922;7	601376;7	656329;7	646022;7	819989;7	579451;7	69032;7	769284;7	669979;7	622692;7	773438;7	941439;7	801042;7	790009;7	730412;7	804323;7	888862;7	800557;7	604897;7	659353;7	637447;7	650135;7	534854;7	773516;7	649863;7	643486;1;0;1;4;0
17213747;17213747;"Pth2r ";"parathyroid hormone 2 receptor ";1;1;12;0;0	0301386587811236;1;1;12;6;0	0430422968776063;3	058549;3	082168;3	090755;2	994315;2	934666;3	063215;2	974369;2	904234;3	118253;2	797575;2	894977;2	903714;3	106439;3	087168;2	96985;2	995387;2	861693;2	982738;3	165406;2	810515;2	837891;2	952258;2	919246;2	95711;2	998404;3	180809;2	911309;3	012984;2	955034;2	860722;3	186799;2	857192;2	930888;2	791204;2	731404;2	860648;3	216816;2	987306;2	782804;3	045893;0;0;0;6;0
17213765;17213765;"Crygf ";"crystallin	gamma F ";1;0	96461509781805;24;18;0	0821209066932715;0	171985418993212;0	0284640494033462;18;15;0	140095884575975;1	975391;1	823994;2	066622;1	827618;2	065296;1	718943;2	275981;1	888759;1	968843;2	002401;1	944667;2	428862;2	140202;1	983393;2	009793;2	064105;2	066622;1	909985;2	244769;2	117625;2	180271;2	052253;1	753148;1	913735;2	148362;1	818751;1	982696;1	578299;1	775723;1	85136;2	072917;1	940682;2	262949;1	960588;2	0244;1	855017;1	915918;2	024403;1	912153;1	872771;0;1;1;5;0
17213770;17213770;"Mtap2 ";"microtubule-associated protein 2 ";0	585595312289092;0	202501918446191;24;18;0	153070233350577;1;1;18;15;0	0966827101916364;3	886413;3	850834;3	969975;3	812764;4	137557;4	207362;3	713448;3	98706;3	855149;3	760772;4	204321;4	186945;3	932997;3	956729;3	907491;4	066812;4	405145;3	850547;4	408958;4	382191;3	857656;3	823419;4	112704;4	219227;4	319603;4	24169;3	890622;3	767907;3	97528;3	603317;4	016745;4	139903;3	883742;3	901181;4	290121;4	4153;3	722384;4	453732;4	018586;4	032001;0;0;0;6;0
17213804;17213804;"---";"---";1;1;12;6;0	0657467885147254;1;1;18;9;0	0694039447870222;2	297848;2	151171;1	834131;2	127852;1	999874;1	9929;2	095667;2	053925;2	369744;2	131733;1	834587;2	002547;2	226844;2	173259;2	095107;2	098696;2	196582;2	084214;2	326799;2	419027;2	151233;1	991774;2	159779;1	984154;1	958685;2	491338;2	003014;2	174528;2	109207;2	058295;2	142437;2	10597;2	352986;2	256473;1	843958;2	421314;2	296938;2	109312;1	784191;1	835441;0;0;0;6;0
17213806;17213806;"---";"---";0	521184420298795;0	167047281432509;24;15;0	139519238995918;1;1;12;6;0	0570490215527402;2	233633;1	859675;1	971981;2	227597;1	938048;1	913126;1	961749;2	031447;2	028231;2	153168;2	06109;2	377427;2	389768;2	163586;2	318632;2	387705;2	296741;2	170025;2	116692;1	933545;2	441204;2	117681;2	144514;2	186212;1	791184;2	169351;2	118524;2	379497;2	136746;2	744978;2	232322;2	082458;2	063362;2	139828;2	043085;1	939533;2	157273;2	3471;2	094527;2	353826;0;0;0;6;0
17213808;17213808;"Unc80 ";"unc-80 homolog (C. elegans) ";1;0	775726015470597;18;3;0	0462080139369782;0	94447541212297;0	413307986671543;24;12;0	0597498159034822;3	627369;3	695055;3	67445;3	775038;3	632081;3	561988;3	773737;3	620933;3	685856;3	817077;3	503722;3	739239;3	733264;3	520012;3	577188;3	791513;3	676527;3	895021;3	782371;3	531763;3	625646;3	501805;3	561903;3	652074;3	826712;3	692155;3	769985;3	627502;3	736805;3	645491;3	788477;4	071671;3	593576;3	753351;3	760794;3	868888;3	60724;3	54933;3	686995;3	676527;0;0;0;6;0
17213880;17213880;"Rpe ";"ribulose-5-phosphate-3-epimerase ";1;0	487427580527979;24;6;0	0400993184543077;0	0450964983772192;0	0040500941512662;12;9;0	0842084626880285;8	321562;8	234135;8	242207;8	256131;8	158852;8	108711;7	965544;8	296156;8	262627;8	271866;8	196412;8	322056;8	178207;8	198641;8	222065;7	946806;8	15551;8	174144;7	934667;8	20387;8	099108;8	292513;8	106883;8	139544;8	194984;8	22514;8	274096;8	173915;8	273341;8	157469;8	090075;8	093933;8	086493;8	183602;8	094723;8	235963;8	214455;8	258595;8	266813;8	342824;0;1;1;5;0
17213890;17213890;"---";"---";0	655950938169976;0	244063887363312;24;18;0	213840404339311;1;1;18;15;0	229998501396205;4	700608;4	767922;4	836519;4	759382;4	962993;5	057975;4	155849;4	674358;4	833359;4	350002;5	200111;4	489436;5	10326;5	178695;4	981061;5	326238;5	356104;4	522178;4	678204;5	163605;4	680642;4	390582;5	17916;4	460295;5	399901;4	388452;4	598363;4	762203;4	769984;4	067441;5	093798;4	784567;4	306772;4	945749;5	432953;4	4923;5	174209;4	878206;4	295107;5	028481;0;0;0;6;0
17213892;17213892;"---";"---";1;1;18;0;0	0611930208438839;1;0	667693940844649;12;9;0	0844451666830318;2	394369;2	142455;2	427185;2	057518;1	947361;2	057007;2	287576;2	15315;1	90038;1	974876;2	099367;2	018066;2	336101;2	024609;2	000799;2	366051;1	985898;2	051897;2	03013;1	976474;2	13509;2	001667;2	186353;2	132349;1	952541;2	163557;1	944299;2	250662;2	308332;1	978453;2	223873;2	108581;2	372488;1	904794;1	983645;2	556885;2	252883;2	161617;2	248516;2	30177;0;0;0;6;0
17213894;17213894;"Cps1 ";"carbamoyl-phosphate synthetase 1 ";1;1;24;18;0	0216763583772732;0	5393891155285;0	167047281432509;18;15;0	021616254300874;12	79042;12	83155;12	76956;12	73448;12	82287;12	70594;12	65298;12	83811;12	81359;12	8593;12	88233;12	77052;12	68727;12	81697;12	85096;12	8386;12	82896;12	79504;12	86729;12	80912;12	88284;12	88663;12	922;12	91126;12	90805;12	85945;12	88799;12	87168;12	87437;12	87586;12	88722;12	93941;12	90648;12	90185;12	92916;12	89691;12	85621;12	88332;12	95121;12	92267;0;0;0;6;0
17213937;17213937;"---";"---";1;1;18;9;0	0548336560072827;1;1;24;12;0	0220422861365374;2	561073;2	690132;2	724446;2	692142;2	883203;2	620898;2	74146;2	867684;3	214061;2	492593;2	797022;2	79151;2	715108;2	855869;2	796421;2	694724;2	799113;2	805723;2	618316;2	715643;2	549741;2	629189;2	876795;2	735504;2	72391;2	796795;2	661026;2	759943;2	729553;2	706625;2	773238;2	604594;2	594481;3	018111;2	757971;2	870499;2	748362;2	711547;2	662704;2	487943;0;0;0;6;0
17213943;17213943;"---";"---";0	734451438609957;0	29250152244679;12;3;0	0959186813145647;0	317784681744533;0	0727573832256495;24;18;0	11082626002893;1	828361;2	066622;1	87762;2	207552;2	032402;2	057712;1	983177;1	840105;1	916567;1	968117;2	166781;2	649385;2	084763;2	022502;2	122826;1	847456;1	86078;1	934972;1	943398;2	258536;2	052027;2	04997;1	867734;2	214709;1	791487;1	874059;1	737678;1	913374;1	992025;1	927533;1	911708;2	030346;2	439867;1	96375;1	991494;2	12043;2	415722;2	046218;2	072468;2	150092;0;0;0;6;0
17213945;17213945;"---";"---";1;0	667693940844649;24;15;0	0810027940955202;0	5393891155285;0	167047281432509;24;15;0	134870719016397;2	526804;2	634157;2	289845;2	384995;2	255175;2	477002;2	517881;2	50833;2	440022;2	68495;2	852522;2	606134;2	366996;2	565784;2	559118;2	522086;2	495072;2	63101;2	604222;2	877421;2	45875;2	565145;2	154794;2	453406;2	396586;2	401348;2	501556;2	402848;2	603346;2	570437;2	299609;2	644195;2	633669;2	706879;2	736526;2	787706;2	632673;2	812391;2	686727;2	324626;0;0;0;6;0
17213948;17213948;"---";"---";1;0	667693940844649;24;12;0	0984600230861488;1;1;18;0;0	0249163216486704;2	115651;1	995857;2	221764;2	532001;2	446491;2	317382;2	249514;2	390808;2	438243;2	141065;2	154902;3	21866;2	446442;2	441052;2	479386;2	270513;2	159878;2	255551;2	18413;2	317343;2	332026;2	304331;2	204862;2	387169;2	4926;2	265039;2	333926;2	273149;2	264932;2	506098;2	302764;2	485742;2	380434;2	203638;2	226964;2	418624;2	403401;2	277085;2	420053;2	145156;0;0;0;6;0
17213953;17213953;"Spag16 ";"sperm associated antigen 16 ";0	585595312289092;0	202501918446191;24;15;0	0764417785801716;1;1;24;18;0	0450069930691333;2	774864;2	855659;2	993146;2	867238;2	910407;2	987819;2	863919;2	815699;3	140557;2	942358;3	130446;2	991802;3	293509;3	154392;2	844971;2	911562;2	912422;2	928092;3	057834;3	015668;2	946819;2	886689;3	054643;3	19641;2	856609;2	769437;3	341544;2	840489;3	007056;2	884548;3	083412;3	137195;2	718197;2	958498;2	984638;2	945994;3	02838;3	155628;2	991397;2	954496;0;0;0;6;0
17213976;17213976;"---";"---";1;0	896947709889992;12;9;0	183311776168363;1;1;24;18;0	164618701300915;4	396487;4	549032;5	0378;5	132856;4	902936;4	552781;5	208573;5	246126;4	755467;5	214917;4	786742;4	850909;5	898323;5	199219;4	967137;5	271269;5	693039;5	243618;5	17364;5	136312;4	966949;4	60625;4	926788;4	802495;4	078013;4	469992;4	805468;4	889785;4	819622;5	133451;5	131553;5	627001;4	659914;4	817124;4	703267;5	598265;4	793405;4	778311;5	122122;5	438362;0;0;0;6;0
17213978;17213978;"Vwc2l ";"von Willebrand factor C domain-containing protein 2-like ";1;1;12;6;0	0229855665826405;1;1;24;6;0	0294442799219984;2	629841;2	557525;2	601076;2	726543;2	660952;2	745863;2	574774;2	66959;2	816568;2	453254;2	755822;2	551676;2	821673;2	550353;2	627276;2	778467;2	883631;2	598259;2	475818;2	72034;2	44957;2	842918;2	664698;2	685574;2	63717;2	552183;2	533275;2	794172;2	938885;2	592886;2	372498;2	559703;2	638201;2	660114;2	806083;2	495307;2	992118;2	605251;2	68566;2	449342;0;0;0;6;0
17213990;17213990;"Atic ";"5-aminoimidazole-4-carboxamide ribonucleotide formyltransferase/IMP cyclohydrolase ";0	521184420298795;0	167047281432509;24;15;0	12903284543092;0	00110324787003969;1	38688772036848e-05;24;12;0	27649077225922;8	015925;8	172315;8	094131;8	107922;7	961009;8	118937;8	088193;8	319616;8	382983;8	184769;8	430535;8	385262;8	085102;8	301898;8	172686;8	500014;8	326094;8	136825;8	501894;8	292824;7	778143;7	797675;7	809807;7	574596;7	686735;8	329369;8	067428;8	161453;7	954524;8	242449;8	454141;8	591125;8	300032;8	472246;8	288459;8	197055;7	912068;8	190691;7	985539;8	073928;0;1;1;5;2
17214009;17214009;"Apol7d ";"apolipoprotein L 7d ";0	202388377111593;0	0363828729872516;24;15;0	124850308820203;1;0	571909904312602;18;6;0	0827622525438076;2	972739;2	963474;2	938838;2	927778;2	951132;3	151534;3	226351;3	011565;3	078674;3	061088;2	976021;3	216485;3	12313;3	189996;3	199382;3	186748;3	046557;3	513453;3	253901;3	228682;3	02012;3	184188;3	267649;3	008105;3	155211;3	0848;3	308417;2	993747;3	480756;3	202189;2	867299;2	998811;2	959012;2	947805;3	261251;3	145315;3	300015;2	923335;3	139895;3	152985;1;0;1;4;0
17214018;17214018;"Gm8883 ";"predicted gene 8883 ";0	103392623423394;0	0130035835337693;18;6;0	352057859751064;1;1;18;0;0	0791248952613839;9	362723;8	927924;8	923981;9	185125;9	090144;9	420495;9	187522;9	672001;9	622045;9	464392;8	805498;9	130587;8	843911;8	487357;8	676346;8	954736;8	87893;8	955103;9	065009;8	81647;9	267911;9	818863;9	164622;9	351493;9	429117;9	240124;9	771899;9	169943;9	095347;9	33199;8	985632;9	08856;9	777866;9	353724;9	105431;9	254716;9	518285;9	869502;8	610041;8	850435;1;0;1;4;0
17214023;17214023;"Gm5528 ";"predicted gene 5528 ";1;1;18;15;0	118909904751455;1;1;24;12;0	142178314046569;5	798567;5	521278;5	373188;5	958342;6	241832;5	471904;5	733933;5	628325;5	792256;5	371426;5	653012;5	377745;6	133937;5	914598;5	643447;5	699965;5	669234;5	632323;5	625674;5	560608;5	811868;5	982399;5	336769;5	864087;5	775078;4	951063;6	002097;5	923591;6	397025;5	584031;5	874029;5	7548;6	168653;6	008359;6	157276;5	525932;5	923182;5	470994;5	412021;6	208703;0;0;0;6;0
17214025;17214025;"---";"---";0	0591345476698108;0	00549888554366661;24;3;0	277207071428562;0	5393891155285;0	167047281432509;24;6;0	190773874030225;10	69242;10	63266;10	52052;10	37457;10	49272;10	70207;10	44388;10	21508;10	32633;10	26154;10	32926;10	03998;10	27931;10	04056;9	913819;10	10883;10	1253;10	12471;10	01624;9	708518;10	50787;10	72754;10	48832;10	62282;10	3652;9	933008;10	32698;10	58914;10	5527;10	645;10	51722;10	15467;10	41368;10	0411;10	38486;10	28549;10	16606;9	983987;10	31676;10	09843;1;0;1;4;9
17214027;17214027;"B930094L07Rik ";"RIKEN cDNA B930094L07 gene ";1;0	487427580527979;24;21;0	10703051082752;0	317784681744533;0	0727573832256495;24;18;0	105399569036714;4	130366;4	449864;4	471466;4	40837;4	555058;4	52731;4	073054;4	242913;4	603175;4	165026;4	3964;4	274959;4	667732;4	214864;4	448515;4	988282;4	537731;4	180698;4	658092;4	675027;4	309407;4	540467;4	824187;4	433698;4	367523;4	2421;4	310712;4	288208;4	419639;4	321142;4	476349;4	548975;4	427812;4	299082;4	668256;4	545681;4	459117;4	661613;4	431187;4	707024;0;0;0;6;0
17214039;17214039;"---";"---";0	0719665225665413;0	00739363037571795;24;3;0	272179542214325;0	607903207582824;0	202501918446191;24;6;0	185883169978149;10	67006;10	55025;10	38884;10	26499;10	4561;10	66756;10	27854;10	12259;10	22682;10	0738;10	32393;9	965607;10	21917;9	986899;9	790949;10	00582;9	996457;10	0351;9	835087;9	583405;10	38156;10	64513;10	46383;10	53524;10	23549;9	84979;10	22271;10	5369;10	41406;10	4675;10	30611;10	02714;10	29755;9	955338;10	38513;10	1576;10	09711;9	887114;10	21948;10	07406;1;0;1;4;9
17214041;17214041;"---";"---";0	0719665225665413;0	00739363037571795;24;3;0	272179542214325;0	607903207582824;0	202501918446191;24;6;0	185883169978149;10	67006;10	55025;10	38884;10	26499;10	4561;10	66756;10	27854;10	12259;10	22682;10	0738;10	32393;9	965607;10	21917;9	986899;9	790949;10	00582;9	996457;10	0351;9	835087;9	583405;10	38156;10	64513;10	46383;10	53524;10	23549;9	84979;10	22271;10	5369;10	41406;10	4675;10	30611;10	02714;10	29755;9	955338;10	38513;10	1576;10	09711;9	887114;10	21948;10	07406;1;0;1;4;9
17214043;17214043;"---";"---";0	0719665225665413;0	00739363037571795;24;3;0	272179542214325;0	607903207582824;0	202501918446191;24;6;0	185883169978149;10	67006;10	55025;10	38884;10	26499;10	4561;10	66756;10	27854;10	12259;10	22682;10	0738;10	32393;9	965607;10	21917;9	986899;9	790949;10	00582;9	996457;10	0351;9	835087;9	583405;10	38156;10	64513;10	46383;10	53524;10	23549;9	84979;10	22271;10	5369;10	41406;10	4675;10	30611;10	02714;10	29755;9	955338;10	38513;10	1576;10	09711;9	887114;10	21948;10	07406;1;0;1;4;9
17214045;17214045;"Tmem169 ";"transmembrane protein 169 ";0	27185920913524;0	0581545539943373;12;0;0	139838674484319;1;1;12;0;0	0211223402142141;4	050372;4	326297;4	514433;4	450315;4	416624;4	128887;4	013808;4	01823;4	199327;3	9489;4	145525;4	491466;4	37934;4	313549;4	237918;4	285076;3	952993;4	729584;4	286231;4	181132;3	954679;3	937892;4	344139;4	43004;4	563921;4	568817;4	435421;4	183275;4	243543;3	924844;4	173579;4	29216;4	326296;4	162902;4	31174;4	366787;4	227393;4	190204;3	876667;4	260937;0;0;0;6;0
17214053;17214053;"Xrcc5 ";"X-ray repair complementing defective repair in Chinese hamster cells 5 ";0	734451438609957;0	29250152244679;18;6;0	0806639131706352;0	0296027677214353;0	00212987906486358;18;12;0	107369922082491;8	195332;8	141744;7	930165;8	128522;8	158758;8	140775;7	929523;8	288639;8	168933;8	360519;8	058883;7	880727;8	040544;8	115854;7	897697;8	136129;8	170992;7	808349;8	168137;8	05689;7	921347;8	081957;7	946902;7	872882;7	898143;8	178306;8	20241;8	265949;8	060687;8	280891;8	223505;8	178118;8	384428;8	335027;8	093869;7	955544;7	715953;7	844649;8	030953;7	976849;0;1;1;5;2
17214075;17214075;"Smarcal1 ";"SWI/SNF related matrix associated	actin dependent regulator of chromatin	subfamily a-like 1 ";0	00404902072138734;6	20908405074703e-05;18;3;0	105980457257458;0	0560024212042488;0	00549888554366661;12;9;0	0880987874214223;6	890614;6	923773;6	987353;7	021892;6	862916;6	886349;6	909479;6	981084;6	909177;6	83486;6	489869;6	903183;6	606514;6	74404;6	7322;7	00736;7	047879;7	15821;7	008391;7	108481;6	876125;6	876936;6	956462;6	927138;6	823106;6	967474;6	926195;6	947997;6	910311;6	965448;6	811475;6	706422;6	633922;6	805121;6	639929;7	006537;6	98384;6	839315;6	983232;6	707289;1;1;0;3;5
17214100;17214100;"Rpl37a ";"ribosomal protein L37a ";1;1;18;9;0	0780161518284839;1;0	667693940844649;18;12;0	081369959291651;5	352162;5	347887;5	547939;5	473799;5	485739;5	385203;5	359292;5	490407;5	708512;5	747528;5	58635;5	474706;5	647842;5	810194;5	291866;5	551241;5	767468;5	686244;5	547806;5	183557;5	462223;5	632659;5	696681;5	564409;5	510477;5	553701;5	519711;5	810184;5	567963;5	64016;5	933502;5	603161;5	880453;5	743121;5	532863;5	504341;5	755892;5	324884;5	534575;5	650468;0;0;0;6;0
17214106;17214106;"Igfbp2 ";"insulin-like growth factor binding protein 2 ";1;1;18;12;0	0732537876571929;0	317784681744533;0	0727573832256495;12;0;0	22347950720375;10	08846;9	501364;10	06567;10	39939;10	22323;9	766967;10	30165;10	07331;10	23579;9	890998;10	14401;9	979606;10	45645;10	29495;10	16875;10	4301;10	26843;9	75783;9	879728;10	11491;10	48378;9	514503;10	00529;10	44736;10	35885;10	13918;9	442331;9	558481;9	861768;9	749699;9	975118;10	19723;9	957125;10	23197;10	01038;9	816774;9	697848;9	721658;9	972389;10	08532;0;0;0;6;0
17214115;17214115;"1700027A15Rik ";"RIKEN cDNA 1700027A15 gene ";1;1;18;15;0	0354417828633271;0	237149003269345;0	0461626191391782;24;6;0	112489375178281;3	416105;3	190451;3	228821;3	396061;3	314197;3	369025;3	081059;3	276752;3	237756;3	326241;3	294341;3	52843;3	277478;3	099464;3	618712;3	594067;3	224656;3	326106;3	266912;3	093682;3	392421;3	42385;3	3935;3	518685;3	67514;3	521765;3	463265;3	659745;3	344472;3	455334;3	421493;3	515593;3	227756;3	275921;3	33925;3	42962;3	220739;3	307601;3	17209;3	354889;0;1;1;5;0
17214120;17214120;"D530049I02Rik // D530049I02Rik ";"RIKEN cDNA D530049I02 gene // RIKEN cDNA D530049I02 gene ";0	356019044123257;0	0904198862099127;18;12;0	0494030759277701;1;1;18;12;0	0731645154260675;3	583737;3	318606;3	529172;3	549508;3	605844;3	501935;3	690295;3	643542;3	426882;3	52642;3	798287;3	512465;3	81125;3	412;3	604408;3	348226;3	300562;3	37866;3	48732;3	34749;3	249041;3	497497;3	73537;3	615282;3	494953;3	588966;3	903273;3	501156;3	413234;3	515395;3	446511;3	422001;3	823922;4	080882;3	62329;3	598779;3	50305;3	527176;3	592996;3	296793;0;0;0;6;0
17214124;17214124;"---";"---";1;1;18;6;0	0303170264666777;1;1;18;3;0	028472008097867;2	141262;1	985042;1	855467;2	160494;2	028776;2	022354;2	190585;1	882283;2	337037;2	102688;1	938951;2	03244;2	147599;2	062345;2	145322;2	010086;2	081703;2	031883;2	205965;2	070031;2	374375;1	995401;1	877284;2	251025;2	036533;2	137462;2	084173;1	96227;2	093987;2	215266;1	920787;2	012694;2	176218;2	094283;2	064864;2	200443;2	213031;1	927153;2	026506;2	030494;0;0;0;6;0
17214126;17214126;"Rufy4 ";"RUN and FYVE domain containing 4 ";0	146698059240996;0	0220990954350087;12;3;0	145558991567423;0	607903207582824;0	202501918446191;18;12;0	0673476782673319;5	002231;5	077189;4	911893;5	031641;4	906184;5	059407;5	482818;4	857772;4	925641;4	79226;4	988901;5	283381;5	238657;5	425436;4	952147;4	310715;4	787169;4	658876;4	97658;4	837949;4	675356;4	824239;4	802804;4	759497;5	081277;4	819043;5	017586;4	716442;4	936071;4	809538;4	987384;4	903634;4	329447;4	915435;5	237463;4	70101;4	550799;4	467806;4	500082;4	876;1;0;1;4;0
17214142;17214142;"Cxcr2 ";"chemokine (C-X-C motif) receptor 2 ";1;1;18;6;0	174647066448399;1;0	896947709889992;12;9;0	0789689782161325;4	514643;4	719413;4	79691;4	742122;4	323506;4	841764;4	761517;5	243834;5	194281;4	625797;4	678939;4	480893;4	85559;4	979604;4	427838;4	742081;4	247549;4	87333;4	87412;4	264465;4	559651;4	67776;5	116011;4	695768;4	765053;4	604355;5	382057;4	767657;4	694266;4	713022;4	197552;4	45041;4	627953;4	721432;4	703232;4	621238;4	875846;4	877397;4	656385;4	878433;0;0;0;6;0
17214147;17214147;"---";"---";0	0591345476698108;0	00549888554366661;24;15;0	0607542610861575;1;1;24;0;0	0689294761368456;1	924102;1	924955;1	874461;1	739038;1	766159;1	929062;1	91701;2	395879;1	81471;1	946389;2	080532;2	004047;2	145514;1	972217;2	144386;1	959263;1	985898;1	974546;1	959263;1	703945;1	988311;2	066082;2	107296;2	107296;2	208534;1	998307;1	876323;2	133074;1	9485;2	094827;2	630475;1	940682;2	50268;1	681076;2	009815;2	377839;2	075052;1	780551;2	391461;2	186622;1;0;1;4;0
17214149;17214149;"Arpc2 ";"actin related protein 2/3 complex	subunit 2 ";0	146698059240996;0	0220990954350087;18;15;0	0587234504105899;1;0	487427580527979;12;6;0	0300485026665228;10	43799;10	51981;10	45722;10	53637;10	65131;10	52839;10	38469;10	43687;10	45035;10	45522;10	53957;10	48206;10	55924;10	59057;10	59342;10	53566;10	4545;10	45932;10	44569;10	44215;10	28199;10	38297;10	39669;10	41328;10	31867;10	35379;10	51578;10	40583;10	45604;10	42422;10	43074;10	33628;10	40512;10	446;10	41286;10	4302;10	3609;10	34594;10	50495;10	48539;1;0;1;4;0
17214162;17214162;"Gpbar1 ";"G protein-coupled bile acid receptor 1 ";1;1;24;6;0	0454040335267693;1;1;18;15;0	102107279863509;4	752564;4	789191;4	805941;4	599602;4	936198;4	804188;4	807734;4	541218;4	898283;5	033453;4	671338;4	786025;4	749905;4	411993;4	867123;4	919736;4	893333;4	397862;4	598647;4	793807;5	140937;4	714626;4	618531;4	945569;4	718349;4	563107;4	738726;4	89902;4	772697;4	560851;4	394485;5	050932;4	325849;5	065207;4	966176;4	93948;5	210877;4	772799;4	650313;4	599181;0;0;0;6;0
17214166;17214166;"Pnkd ";"paroxysmal nonkinesiogenic dyskinesia ";0	000533777278298616;2	42705351064484e-06;24;0;0	453687842537272;0	000400332958723962;2	42705351064484e-06;24;0;0	579056814181476;9	53299;9	647856;9	724012;9	534666;9	294588;8	995267;8	861014;9	22338;9	026736;8	964322;8	809807;8	63336;8	231109;8	835851;8	62246;9	100561;9	549974;9	554559;9	282845;9	372943;9	579972;9	48708;9	466931;9	480121;9	635348;8	663507;8	437555;8	756475;8	527258;8	62279;8	149979;8	468884;8	571518;8	464504;8	694058;9	264464;9	192148;9	240313;9	284595;9	239201;1;1;0;1;8
17214184;17214184;"Gm216 ";"predicted gene 216 ";1;1;12;6;0	0514664135152721;1;0	487427580527979;24;3;0	0625135427577497;3	170573;3	437842;3	303639;3	273607;3	11718;3	305212;3	157266;3	320437;3	346911;3	137781;3	451674;3	05073;3	180946;3	227234;3	12152;3	530086;3	209816;3	215179;3	586553;3	283309;3	372114;3	436753;3	538872;3	466461;3	543926;3	312753;3	67732;3	263907;3	322989;3	352974;3	180871;3	57506;3	176352;3	229102;3	488614;3	257322;3	298884;3	478698;3	350402;3	364491;0;0;0;6;0
17214197;17214197;"Slc11a1 ";"solute carrier family 11 (proton-coupled divalent metal ion transporters)	member 1 ";1;0	487427580527979;18;3;0	145781376650105;1;1;24;0;0	0830535805376567;7	090932;6	873066;7	111472;7	170785;7	323435;7	175901;6	968239;7	124535;6	82826;7	207368;6	781314;6	914863;6	667435;6	920805;6	99655;6	716742;6	877522;7	452731;7	250861;7	208058;7	01624;6	800858;7	019603;6	74912;6	767131;6	900466;6	936732;6	854961;6	668949;6	833618;6	819548;6	232719;6	871355;6	579138;6	808914;6	736899;6	918946;7	106519;6	777055;7	077228;0;0;0;6;0
17214220;17214220;"Ctdsp1 ";"CTD (carboxy-terminal domain	RNA polymerase II	polypeptide A) small phosphatase 1 ";0	0399349958158711;0	00295278521174143;24;6;0	178621006558667;0	0111651341660682;0	00051198555731948;24;3;0	142586137882619;6	766313;6	770035;6	934704;6	973807;6	82738;6	898973;6	843505;6	832647;6	882882;6	98777;6	535761;6	580883;6	782677;6	572991;6	729305;6	636386;6	631791;6	828256;6	377689;6	429653;6	951929;6	914416;6	935904;6	868586;6	866867;6	841778;6	652346;6	755742;6	946487;6	809293;6	769064;6	682683;6	592319;6	619856;6	523126;6	543827;6	715063;6	684479;6	735067;6	725109;1;1;0;2;0
17214232;17214232;"Mir26b ";"microRNA 26b ";0	460978351121042;0	136982452163788;12;6;0	270148731538758;1;0	487427580527979;12;9;0	123417003374738;3	550982;2	686372;2	595327;3	071779;2	989385;3	463598;3	297605;3	351892;3	124226;3	575482;2	960396;3	09334;2	546217;3	215939;3	094389;3	862743;3	247117;3	626081;2	789622;3	390974;3	177244;3	112148;3	108337;2	688185;2	788697;2	704924;3	313096;3	459949;2	960607;2	964111;3	052151;2	968275;2	864629;2	863954;2	83467;3	921169;3	115318;2	920357;3	172098;3	211177;0;0;0;6;0
17214234;17214234;"Vil1 ";"villin 1 ";1;1;18;9;0	0968331471593341;1;1;18;12;0	144235994779823;3	522364;4	042916;3	535015;4	172538;4	005188;4	090191;3	765305;4	787591;3	998561;3	963439;3	708388;4	170958;4	346834;3	946784;4	11187;4	083023;4	859126;3	555445;3	88773;4	041485;4	359255;3	857481;3	95541;3	935212;3	962388;3	983821;3	955267;4	253042;3	926815;3	673552;4	267717;4	189098;4	064047;4	193046;4	103281;3	91439;4	358136;4	343897;3	480679;4	101296;0;0;0;6;0
17214257;17214257;"Rqcd1 ";"rcd1 (required for cell differentiation) homolog 1 (S. pombe) ";0	123654892961126;0	0170218866592153;24;18;0	0892296279412345;0	5393891155285;0	167047281432509;24;18;0	0458587031870733;8	514792;8	597351;8	837542;8	570745;8	620341;8	553734;8	505193;8	704716;8	633835;8	570702;8	606648;8	79571;8	667167;8	66327;8	648205;8	696924;8	760557;8	770729;8	75987;8	858825;8	517029;8	500463;8	53906;8	70809;8	661242;8	494898;8	523696;8	471566;8	562494;8	594009;8	543452;8	512232;8	652594;8	627867;8	539299;8	671141;8	623771;8	730295;8	609745;8	600416;1;0;1;4;0
17214269;17214269;"Plcd4 ";"phospholipase C	delta 4 ";1;1;18;6;0	053099123073032;1;1;24;0;0	0479743666763826;3	144683;2	999178;3	172599;2	918115;3	242477;3	016949;3	357638;3	287592;3	199172;3	08864;3	184189;3	051469;3	064225;3	014086;3	253145;3	059716;3	199475;2	942093;3	252751;2	734041;3	238437;3	053342;3	209902;3	076114;3	209772;3	222237;2	959227;3	142981;3	147793;3	035315;3	14905;3	401588;2	976609;3	049378;2	964156;3	407521;3	093513;3	199172;2	890877;3	240619;0;0;0;6;0
17214293;17214293;"Bcs1l ";"BCS1-like (yeast) ";0	146698059240996;0	0220990954350087;24;21;0	0950252518965355;0	764991740153275;0	29250152244679;24;15;0	0618974759746418;7	957169;7	981961;8	119268;8	037733;7	880914;7	841636;7	814336;8	071855;7	910087;7	895728;7	987047;7	928837;7	881296;7	901052;8	11631;8	02285;8	035911;8	175758;8	382782;8	131227;7	859055;7	839295;7	916916;7	64726;7	683718;7	989546;7	836565;7	883902;7	928286;8	034277;7	732512;7	918845;7	882515;8	180225;8	160454;7	881367;8	090843;8	00397;7	88934;8	000298;1;0;1;4;0
17214307;17214307;"Stk36 ";"serine/threonine kinase 36 (fused homolog	Drosophila) ";0	27185920913524;0	0581545539943373;18;3;0	0741440350947062;1;1;12;0;0	0723426805696332;4	650302;4	599936;4	486298;4	675591;4	620281;4	55464;4	534507;4	441779;4	421502;4	916069;4	481094;4	524005;4	459466;4	487062;4	335417;4	434048;4	722196;4	65306;4	66214;5	011961;4	177739;4	480468;4	58182;4	523201;4	750216;4	508023;4	503261;4	358449;4	616339;4	378018;4	563978;4	523379;4	444396;4	41899;4	618295;4	103321;4	713552;4	512263;4	189948;4	016815;0;0;0;6;0
17214341;17214341;"Ttll4 ";"tubulin tyrosine ligase-like family	member 4 ";0	202388377111593;0	0363828729872516;18;12;0	114398209934094;0	0560024212042488;0	00549888554366661;24;15;0	194547702921417;7	856172;7	972336;7	765842;7	940049;7	906921;7	83453;7	895202;7	882461;8	195125;8	137857;8	272837;8	064967;8	097763;7	882473;8	094131;7	861859;7	677467;7	47212;7	924949;7	821136;7	691418;8	00965;7	795973;7	572819;7	87804;8	160212;7	936141;7	861424;7	991847;8	196692;8	203132;8	369574;8	589726;8	541937;8	002077;8	063813;8	045441;8	284643;7	766559;8	128519;1;1;0;3;0
17214368;17214368;"Cyp27a1 ";"cytochrome P450	family 27	subfamily a	polypeptide 1 ";0	0266098988214461;0	00151914219251681;24;21;0	0750523137551407;0	00201370612347503;3	85398301143547e-05;24;21;0	104653571382562;11	79899;11	73645;11	8247;11	79802;11	90448;11	7429;11	67671;11	62396;11	78383;11	65498;11	75745;11	77981;11	69413;11	74701;11	74724;11	97214;11	78641;11	90172;11	8344;11	7889;11	83949;11	85323;11	89079;11	84414;11	81589;11	66002;11	72373;11	64002;11	70376;11	76423;11	84308;11	77128;11	69558;11	74031;11	89311;11	89326;11	85649;11	93278;11	94059;11	93975;1;1;0;1;0
17214380;17214380;"Wnt6 ";"wingless-related MMTV integration site 6 ";1;1;18;3;0	104196426848525;0	0560024212042488;0	00549888554366661;24;3;0	194171522113826;3	740342;3	921153;4	066973;4	121236;4	0033;4	224725;3	665308;4	117053;3	965234;4	17193;3	939506;3	623484;4	012747;4	006227;3	493982;4	000863;4	167125;3	601637;3	996885;4	148886;4	194506;4	218494;4	123968;4	085724;4	222155;3	917875;4	210299;3	996684;4	031623;4	127462;3	847851;3	865384;3	930866;3	75167;4	08159;3	617146;3	796246;3	822092;3	87185;3	935069;0;1;1;5;0
17214387;17214387;"Wnt10a ";"wingless related MMTV integration site 10a ";0	734451438609957;0	29250152244679;24;18;0	132810916962801;1;1;18;15;0	0572853719943516;4	740797;4	766311;4	754598;4	849987;4	561371;4	760171;4	734036;4	518298;4	622824;4	85002;5	046393;4	563313;4	823457;4	883693;5	019207;5	18821;5	164201;4	973162;4	745596;4	598794;4	431684;4	756138;4	831506;5	316555;5	018674;4	605664;4	773529;4	823644;5	023387;4	418306;4	673826;5	099523;4	551535;5	002518;4	805387;4	941135;4	723689;5	107661;4	75805;4	762871;0;0;0;6;0
17214395;17214395;"---";"---";1;1;24;12;0	0343791781478992;1;1;24;0;0	0509951268456115;3	171667;2	788784;2	727771;2	850082;3	015474;2	943251;2	787469;3	17869;2	702383;3	089899;3	310576;2	898093;2	897032;2	89931;2	785875;2	88964;2	87569;3	190848;2	721776;2	805905;3	12338;3	027042;3	020164;2	884534;2	914623;2	698423;2	886407;2	633123;3	248156;3	32511;2	948075;3	008753;2	928532;2	798542;2	922082;2	84256;2	88059;3	101161;3	36393;2	885609;0;0;0;6;0
17214400;17214400;"Cdk5r2 ";"cyclin-dependent kinase 5	regulatory subunit 2 (p39) ";1;1;12;6;0	0974987114171263;1;0	487427580527979;12;9;0	0918057947217931;3	844993;4	547013;4	590962;4	219119;4	461723;4	385829;4	754416;4	422607;4	444571;4	326939;4	779025;4	493772;3	946313;4	40528;4	203288;4	659567;4	662217;4	39604;4	572046;4	454023;4	393805;4	203128;4	500447;4	812035;4	693196;4	220109;5	119683;4	337231;4	506566;4	522089;4	146439;4	273498;4	38791;4	076677;4	390707;4	39356;4	997192;4	737606;4	335276;4	465135;0;0;0;6;0
17214405;17214405;"---";"---";1;0	571909904312602;12;6;0	0622215076571195;1;1;24;18;0	0499993437210052;3	650838;3	467382;3	306889;3	305422;3	261239;3	39415;3	488358;3	758952;3	692244;3	511091;3	595967;3	329248;3	366622;3	528485;3	524329;3	53182;3	500808;3	557765;3	392169;3	508807;3	745941;3	412178;3	280829;3	761113;3	340732;3	339189;3	675743;3	387968;3	819304;3	2368;3	389879;3	833838;3	679971;3	669945;3	399456;3	217084;4	403399;3	286176;3	878542;3	602092;0;0;0;6;0
17214409;17214409;"Fam134a ";"family with sequence similarity 134	member A ";0	734451438609957;0	29250152244679;24;15;0	0412800100021949;0	0845658840148356;0	00984913963131566;24;3;0	0732900268797276;9	621822;9	582771;9	679784;9	658058;9	575142;9	706564;9	683598;9	531236;9	60393;9	558767;9	69001;9	617876;9	729853;9	735338;9	729996;9	681419;9	657177;9	68376;9	528711;9	668826;9	664225;9	590588;9	593512;9	680658;9	684404;9	714074;9	634436;9	622475;9	74803;9	548029;9	519524;9	525436;9	445286;9	568548;9	509066;9	560593;9	624493;9	561296;9	606503;9	524828;0;1;1;5;0
17214421;17214421;"Zfand2b ";"zinc finger	AN1 type domain 2B ";0	356019044123257;0	0904198862099127;12;6;0	0466918517520055;0	764991740153275;0	29250152244679;24;9;0	0560120494581308;7	951455;7	914138;8	090165;8	111057;8	001514;8	129966;8	008044;8	171663;8	152578;8	299948;8	072016;8	158257;8	117349;8	14808;8	06892;8	117805;8	13833;8	146259;8	033948;8	217888;7	984439;8	04012;8	140564;8	140594;8	195488;7	947358;8	142298;8	200957;8	271156;8	226002;8	223297;8	184906;8	128866;8	212496;8	115375;7	95326;8	124609;8	064354;8	114323;8	188435;0;0;0;6;0
17214433;17214433;"Ankzf1 ";"ankyrin repeat and zinc finger domain containing 1 ";1;1;12;0;0	0124385386111576;0	12275385002056;0	0170218866592153;24;6;0	110007076822925;6	640712;6	748356;6	46012;6	871319;6	846786;6	696107;6	706696;6	620714;6	856797;6	6531;6	898129;6	643539;6	884784;6	53528;6	601387;6	830893;6	843494;6	717423;6	509084;6	595078;6	727038;6	933086;6	977318;6	781183;6	799277;6	975605;6	800869;6	955739;6	847978;6	927431;6	821837;6	972938;6	831443;6	639529;6	706338;6	651327;6	547274;6	646787;6	513211;6	791866;0;1;1;5;0
17214449;17214449;"Stk16 ";"serine/threonine kinase 16 ";1;0	667693940844649;18;15;0	048122505547041;1;1;12;0;0	0310426948008712;9	415028;9	4627;9	524611;9	57708;9	469034;9	358678;9	509872;9	370656;9	340891;9	456995;9	485775;9	489532;9	353838;9	51698;9	547756;9	464721;9	508192;9	456233;9	513311;9	476724;9	45634;9	485771;9	544559;9	407761;9	405344;9	396087;9	452247;9	342049;9	407961;9	585257;9	405705;9	44709;9	394573;9	606833;9	618593;9	416917;9	354084;9	405094;9	454503;9	440327;0;0;0;6;0
17214462;17214462;"Dnajb2 ";"DnaJ (Hsp40) homolog	subfamily B	member 2 ";1;1;12;6;0	0461104332011754;0	202455315552841;0	0363828729872516;24;21;0	100249356795941;7	82149;8	16899;7	893155;8	029185;7	777989;7	851846;7	966962;8	121487;7	997748;7	881489;7	91713;8	00387;7	88719;8	020706;7	861395;8	065004;7	984635;8	129416;7	899173;8	011621;7	98605;8	021027;7	957782;7	799285;7	755414;7	889454;7	64824;7	782362;7	742605;7	620195;8	085838;7	972189;7	913171;7	747113;7	938426;8	088371;8	279325;7	740299;8	156724;7	986039;0;1;1;5;0
17214476;17214476;"Des ";"desmin ";1;0	487427580527979;24;15;0	0283390720230046;1;1;24;6;0	0336066639894531;5	862805;5	711574;5	718394;5	676556;6	130285;5	833035;5	808446;6	299343;5	78303;5	921825;6	016599;5	866076;5	88799;5	895596;5	876801;5	818131;7	084022;5	863251;5	862925;5	685431;5	651627;5	799821;5	836862;6	019924;5	515519;6	028986;5	734174;5	783677;5	51675;5	650853;5	938682;6	047646;5	468757;5	76587;5	449736;5	783718;5	474407;6	27923;5	469689;5	651197;0;0;0;6;0
17214487;17214487;"Speg ";"SPEG complex locus ";1;1;18;0;0	0785577956228727;1;1;24;6;0	0334033707898618;4	129904;4	418392;4	430036;4	373536;4	240613;4	303633;4	448614;3	942924;4	037493;4	17665;4	509186;4	141571;4	120972;4	277127;4	146152;4	197933;4	065988;4	220146;4	225969;4	342355;4	363825;4	249496;4	180093;4	349265;4	535169;4	152689;4	657993;4	153292;4	785592;4	263923;4	488139;4	255885;4	161331;4	305402;4	288141;4	479795;4	162533;4	317972;4	328732;4	083703;0;0;0;6;0
17214543;17214543;"Gmppa ";"GDP-mannose pyrophosphorylase A ";0	00534597280295154;9	80256536426373e-05;18;9;0	388209224269312;0	0182709002491099;0	00107076630185874;18;9;0	290299860589012;7	955676;8	270275;8	27724;8	196149;8	296762;8	577775;8	971931;8	984207;8	878132;8	580086;8	818647;8	63678;8	839625;8	86673;8	432238;8	616542;8	49334;8	330324;8	347819;8	59913;8	286777;8	219414;8	21406;8	018171;7	921127;8	825983;8	481155;8	698963;8	643447;8	615429;9	037953;8	453203;8	494432;8	622966;8	319213;8	486276;8	034109;8	188737;8	429821;8	158554;1;1;0;1;2
17214564;17214564;"Accn4 ";"amiloride-sensitive cation channel 4	pituitary ";1;1;24;12;0	0243393225152228;1;1;18;15;0	0620365992338394;4	501793;4	709442;4	770205;4	655155;4	652986;4	605814;4	701497;4	439475;4	677653;5	198511;4	861891;4	463336;4	937302;4	588186;4	688597;4	821767;4	475252;4	583091;4	60567;4	694654;4	699959;4	711367;4	556255;5	01877;4	771733;4	656003;4	746033;4	519683;4	652184;4	673843;4	703358;4	896931;4	708737;5	036397;4	62464;4	960529;4	646636;4	727427;4	785813;4	663693;0;0;0;6;0
17214578;17214578;"Tmem198 ";"transmembrane protein 198 ";1;1;24;6;0	0395399969903896;1;1;24;0;0	109281408488733;3	402866;3	744208;3	778722;3	846568;3	942105;3	591478;3	616342;3	840589;3	665618;3	941141;3	863134;3	604856;3	57907;3	694035;3	790489;3	529445;3	596746;3	642855;4	081134;3	768257;3	706944;3	768518;4	043959;4	119041;3	703668;3	780521;3	715412;3	635841;3	702787;3	626002;3	698923;3	65602;3	576434;4	080801;3	941293;3	931081;3	987473;3	935844;3	421208;3	898992;0;0;0;6;0
17214588;17214588;"Inha ";"inhibin alpha ";1;1;12;0;0	0650840526840578;0	837348502004554;0	32056594260818;24;9;0	10723274336694;4	450404;4	509087;4	384216;4	477456;4	407055;4	443271;4	030772;4	219937;4	385435;4	500478;4	572466;4	302524;4	483649;4	397303;4	374104;4	333064;4	70736;4	092706;4	41584;3	869572;4	10314;4	317627;4	459749;4	619142;4	522208;4	518674;4	770345;4	436701;4	682296;4	278207;4	408513;4	369712;4	49216;4	619142;4	372293;4	343873;4	340063;4	179937;4	470878;4	065581;0;0;0;6;0
17214593;17214593;"Stk11ip ";"serine/threonine kinase 11 interacting protein ";0	460978351121042;0	136982452163788;24;9;0	0996041218581087;1;1;12;0;0	0702659079532885;5	125303;5	017444;5	201537;4	934229;5	156868;5	43468;5	254478;5	409522;5	410683;5	151129;5	117108;5	104561;5	112099;5	090873;5	332265;5	015011;5	101558;5	152639;5	206527;4	998899;5	25497;5	145014;5	458584;5	400132;5	174377;4	946576;5	25212;5	33794;5	293846;5	25525;5	392337;5	258293;5	452374;4	9568;5	129606;5	379488;5	133679;5	079952;5	043527;4	99878;0;0;0;6;0
17214622;17214622;"Slc4a3 ";"solute carrier family 4 (anion exchanger)	member 3 ";0	521184420298795;0	167047281432509;24;15;0	190764328088679;1;0	896947709889992;24;6;0	113336842655533;4	536833;4	438194;4	573169;4	365062;4	483719;4	623935;4	213353;4	936186;4	49475;4	651599;4	615963;4	452197;5	110246;4	699648;4	83421;4	993225;4	621432;4	832304;4	966901;4	80943;4	769699;4	642281;4	554844;4	70702;4	685396;4	536217;4	998191;4	871456;4	981723;4	483381;4	526353;4	80152;4	498047;4	597288;4	431958;4	523236;4	639127;5	029189;4	213196;4	514827;0;0;0;6;0
17214650;17214650;"---";"---";1;1;18;12;0	0862760429162186;1;1;12;6;0	109965357522835;1	959999;2	566725;2	196956;2	293496;2	482554;2	157654;2	369784;2	413304;2	097505;2	184415;2	080532;2	303558;2	44398;2	498899;2	775564;2	068151;2	349151;2	396108;2	276682;2	240369;2	187726;2	258864;2	123251;2	484354;2	502922;2	003386;2	65604;2	00817;2	334153;2	854558;2	299216;2	369623;2	436064;2	452265;2	039842;2	707825;3	172148;2	281162;2	712043;2	070952;0;0;0;6;0
17214656;17214656;"Gm17751 ";"predicted gene	17751 ";1;0	775726015470597;18;0;0	0552165543292952;1;1;24;18;0	0526981935280992;3	139421;3	309639;3	221819;3	234744;3	331512;2	953712;3	209275;2	899582;3	32053;3	151299;3	093985;3	231424;3	278557;3	118454;3	233463;3	259009;2	992496;3	284435;3	399796;3	221658;3	123;2	965461;3	493306;3	193533;3	310193;2	995246;3	239919;3	259253;3	32591;3	202395;3	19119;3	452144;3	462404;3	11036;2	906532;3	403853;3	38747;3	129327;3	284946;3	372773;0;0;0;6;0
17214663;17214663;"---";"---";1;1;18;3;0	273785204937706;1;1;24;0;0	161696936081052;5	067695;4	223927;4	056907;4	907595;4	63226;4	432799;4	451457;3	743069;4	368871;5	286402;4	155454;4	001541;4	484124;4	007551;3	977273;4	990166;4	3919;3	990563;4	842152;3	624932;4	27844;4	510477;4	985485;4	534513;4	793413;4	083853;4	779606;4	375829;4	851093;3	822452;4	935703;4	561079;4	29661;4	194504;4	288984;4	719303;4	296662;4	789967;4	851768;4	778434;0;0;0;6;0
17214665;17214665;"Sgpp2 ";"sphingosine-1-phosphate phosphotase 2 ";1;1;18;6;0	101167004621227;1;1;24;18;0	0603522708810525;4	424407;4	247908;4	45421;4	25834;4	367778;4	599047;4	47596;4	70826;4	225483;4	586979;4	59637;4	417965;4	408879;4	41303;4	244064;4	067306;5	259233;3	603228;4	381886;4	523256;4	11304;4	303556;4	43637;4	373077;4	422637;4	172957;4	724395;4	390508;4	361042;4	08941;4	802766;4	69798;4	23291;4	160193;4	432979;4	417896;4	388345;4	529642;4	502887;4	257452;0;0;0;6;0
17214672;17214672;"Mogat1 ";"monoacylglycerol O-acyltransferase 1 ";1;0	571909904312602;18;6;0	0937876382527636;0	94447541212297;0	413307986671543;24;18;0	073804270286346;3	627821;3	885119;3	622974;3	530093;3	4835;3	51202;4	057562;3	616059;3	840852;3	923492;3	57277;3	556661;3	635456;3	547214;3	219583;3	690108;3	356287;3	579669;3	935625;3	723993;3	653067;3	336778;3	587478;3	413857;3	540689;3	337139;3	645571;3	407969;3	35217;3	646016;3	744171;3	728364;3	539367;3	425807;3	432429;3	632652;3	996224;3	627619;3	560155;3	648483;0;0;0;6;0
17214685;17214685;"Acsl3 ";"acyl-CoA synthetase long-chain family member 3 ";0	0591345476698108;0	00549888554366661;12;9;0	313140470281509;0	94447541212297;0	413307986671543;24;18;0	164501851905324;6	80295;6	672909;6	892415;6	674084;6	975009;7	333755;7	163881;6	89301;7	419116;7	065816;6	792135;6	669747;7	138677;7	026438;6	693298;7	131468;7	54145;7	279863;7	334005;7	41822;6	965829;6	856926;7	126142;6	49492;6	375393;6	524593;6	728015;6	786238;6	381739;6	551084;7	243684;6	578891;6	96008;6	704088;6	83603;7	331616;6	719825;6	903915;7	109485;6	735538;1;0;1;4;6
17214711;17214711;"Kcne4 ";"potassium voltage-gated channel	Isk-related subfamily	gene 4 ";1;1;24;0;0	0745249888730702;1;0	896947709889992;24;0;0	10399101232859;3	490354;3	53143;3	584788;3	547402;3	786133;3	812487;3	394405;3	468498;3	458854;3	649769;3	495693;3	257134;3	948167;3	312556;3	585043;3	488697;3	859889;3	48366;3	785977;3	722704;3	371818;3	696902;3	647256;3	695783;3	72528;3	131469;3	672216;3	452123;3	73399;3	301836;3	756351;3	473315;3	259665;3	449603;3	014524;3	456671;3	605067;3	660234;3	365717;3	503077;0;0;0;6;0
17214719;17214719;"LOC100862182 ";"uncharacterized LOC100862182 ";0	27185920913524;0	0581545539943373;24;0;0	163167011079139;1;0	667693940844649;12;6;0	113073268602845;3	190332;2	422594;3	121276;2	986631;3	23432;2	800636;2	927676;2	857183;2	704662;2	660967;2	652584;2	778031;2	905196;2	681123;2	57369;3	047859;2	692053;2	998799;3	037721;2	794026;2	772625;2	774511;2	530375;2	466875;2	924107;2	921184;3	097881;2	854691;3	032092;2	468193;2	732045;2	826041;2	828052;2	596273;3	037498;3	105569;2	67932;2	82687;2	944196;3	100061;0;0;0;6;0
17214722;17214722;"Mrpl44 ";"mitochondrial ribosomal protein L44 ";0	818636641788786;0	348630362769571;18;6;0	10068953076723;0	417223815828317;0	111643235689565;24;6;0	113014401963312;6	182951;6	570137;6	262944;6	211746;6	413393;6	367469;6	079445;6	585936;6	565454;6	359974;6	194286;6	124884;6	010088;6	347593;6	238399;6	327984;6	31835;6	471726;6	361062;6	190784;6	530944;6	195363;6	545485;6	269913;6	702265;6	502816;6	30858;6	389591;6	678524;6	286025;6	362581;6	451505;6	318409;6	47395;6	206999;6	163792;6	117772;6	286231;6	181185;6	216003;0;0;0;6;0
17214729;17214729;"LOC100862198 ";"uncharacterized LOC100862198 ";1;1;18;9;0	100549170071164;1;0	571909904312602;24;18;0	132779097157647;3	306362;3	822145;3	217083;3	716911;3	51689;3	771114;3	635694;3	777718;3	794134;3	385802;3	619825;3	853042;3	717289;3	670223;3	149454;3	775055;3	69229;3	61013;3	923363;3	679892;3	76305;4	04966;3	507154;3	808498;3	64173;3	671803;3	530149;4	069427;3	692909;3	746046;3	810004;3	890579;4	242817;4	006794;3	646584;3	969697;4	339136;3	928445;3	737515;3	813463;0;0;0;6;0
17214731;17214731;"1700016L21Rik ";"RIKEN cDNA 1700016L21 gene ";1;1;12;6;0	0713442457945978;1;1;24;12;0	0644312163483275;3	266297;2	960494;3	009113;2	713442;2	934849;3	313174;2	705465;3	137537;2	988666;3	242782;2	881417;3	176444;3	339068;2	821058;3	021133;2	801841;3	168303;3	010417;3	323621;3	153751;3	170664;3	237736;2	985301;3	042341;3	196527;3	136619;3	233267;3	0086;3	568931;3	376071;3	126111;3	485183;3	06793;3	146412;3	166618;3	209003;3	445148;2	847009;2	924381;3	176775;0;0;0;6;0
17214735;17214735;"9430031J16Rik ";"RIKEN cDNA 9430031J16 gene ";1;1;18;15;0	0587379460996042;1;1;18;3;0	0396648013372689;2	192091;2	536894;2	531218;2	418826;2	540156;2	380131;2	332048;2	482511;2	348795;2	341739;2	487921;2	409851;2	571538;2	208016;2	428335;2	566001;2	327931;2	299612;2	517838;2	4781;2	260701;2	303725;2	699231;2	635218;2	488346;2	337017;2	40789;2	488077;2	378286;2	693472;2	606546;2	432117;2	276779;2	189473;2	612346;2	386044;2	62675;2	438486;2	320075;2	399735;0;0;0;6;0
17214753;17214753;"Irs1 // Irs1 ";"insulin receptor substrate 1 // insulin receptor substrate 1 ";0	910587339979751;0	413307986671543;12;9;0	137531915387393;1;0	487427580527979;18;3;0	220159464089385;3	246488;3	186151;3	281596;3	590654;3	595425;4	073075;3	406767;3	358771;3	459075;3	280381;3	407884;3	098543;3	598272;3	056585;3	177227;3	83497;3	33156;3	577163;3	774625;3	398309;3	60722;3	624907;3	947843;3	189119;3	438724;3	770192;3	422788;3	318153;3	555176;3	780784;3	190737;3	107831;3	308379;3	060738;3	47838;3	778981;3	909512;3	307935;3	685918;3	268476;0;0;0;6;0
17214757;17214757;"Gm19537 // Gm19537 ";"predicted gene	19537 // predicted gene	19537 ";0	910587339979751;0	413307986671543;24;6;0	173932004715924;0	94447541212297;0	413307986671543;24;0;0	118447103363168;4	436228;4	555294;4	578073;4	234557;4	208466;4	417754;4	477679;3	943868;4	80245;4	359827;4	394116;4	83859;3	946088;4	161819;4	179198;4	02023;3	974283;4	172776;4	237891;4	158735;4	742283;4	595727;4	346534;4	223361;4	42126;4	35699;4	407204;4	193668;3	962406;4	350615;4	535132;3	889347;4	16853;3	98132;4	3121;4	111666;4	478586;4	471079;4	130939;4	384171;0;0;0;6;0
17214759;17214759;"Rhbdd1 ";"rhomboid domain containing 1 ";0	000249613420028645;6	30542979061334e-07;24;9;0	163224286728416;0	145038514197895;0	0220990954350087;24;6;0	0852000031719485;7	430212;7	617617;7	544986;7	577279;7	541752;7	796084;7	870143;7	77195;7	737848;7	881338;7	638079;7	76574;7	584028;7	632993;7	661682;7	414867;7	44235;7	382921;7	427713;7	561221;7	65076;7	759888;7	554872;7	51442;7	664877;7	661053;7	763772;7	784444;7	594689;7	717956;7	733856;7	592375;7	748912;7	607652;7	460446;7	229085;7	501396;7	49244;7	530541;7	550865;1;1;0;2;0
17214771;17214771;"Col4a3 ";"collagen	type IV	alpha 3 ";1;0	775726015470597;12;9;0	0781162074380215;0	0296027677214353;0	00212987906486358;18;9;0	223689694694458;3	435316;3	92726;3	668616;3	901649;3	632031;3	903079;3	380375;3	547645;4	104735;3	877123;3	866124;3	779497;3	820139;3	572314;3	495471;3	932755;3	943231;3	581654;3	974741;3	881245;3	633751;3	649625;3	829214;3	54392;3	838831;4	057531;4	093141;4	22203;4	004354;4	051669;4	127217;3	966811;3	955806;4	327671;3	988432;4	050152;4	064946;3	899343;3	761756;3	661351;0;1;1;5;0
17214823;17214823;"---";"---";1;1;12;6;0	180047771266406;1;1;18;15;0	120946372281272;2	173001;2	003392;2	448372;2	215694;2	269787;2	420546;2	293272;2	905214;2	300087;2	310809;2	554027;2	377084;2	543296;1	931939;2	324435;3	104228;2	640462;2	170561;2	535333;2	808592;2	219458;2	486338;2	159137;2	687125;2	467794;2	340941;2	00363;2	048205;2	315503;2	32108;2	289675;2	512803;2	364718;2	731539;1	727;2	076527;3	061582;2	115206;2	105834;2	80706;0;0;0;6;0
17214825;17214825;"Mff ";"mitochondrial fission factor ";0	146698059240996;0	0220990954350087;18;12;0	0290612048232911;0	47567827996484;0	136982452163788;24;3;0	061175696727746;8	614253;8	566536;8	491891;8	664682;8	709747;8	604002;8	640666;8	50037;8	755094;8	597198;8	598379;8	57184;8	635655;8	793066;8	759282;8	524511;8	311503;8	433077;8	260287;8	405169;8	424309;8	674442;8	678613;8	680334;8	733295;8	614908;8	550083;8	672276;8	517114;8	4506;8	460183;8	517551;8	502899;8	482413;8	578144;8	618595;8	525277;8	508102;8	530107;8	533913;1;0;1;4;9
17214841;17214841;"Agfg1 ";"ArfGAP with FG repeats 1 ";0	0141095839625251;0	00051198555731948;24;6;0	0845257768560868;0	273990841130699;0	0581545539943373;18;12;0	0563555265770916;9	055483;9	185772;9	206278;9	280195;9	174191;9	301563;9	279272;9	282721;9	431963;9	167265;9	184515;9	122244;9	176371;9	141733;9	179255;9	085159;9	11067;9	046523;8	928116;9	095201;9	029934;9	148149;9	235104;9	101032;9	120008;9	256977;9	025446;9	194777;9	186983;9	186978;9	214246;9	235653;9	256065;9	280433;9	18228;9	113297;8	992756;9	23667;9	036154;9	029101;1;0;1;4;0
17214857;17214857;"Ccl20 ";"chemokine (C-C motif) ligand 20 ";0	03268048365417;0	00212987906486358;24;21;0	194976739960902;1;1;18;0;0	0423343062129432;3	234089;3	794729;3	743375;3	643706;3	717856;3	317938;3	510629;3	59952;3	108757;3	22609;3	931616;3	363377;3	618402;3	530491;3	584537;3	840193;4	25013;3	967162;3	728721;3	741222;3	798306;3	624781;3	67523;3	804378;3	871556;3	664957;4	059129;3	497871;3	828709;3	566852;3	28736;3	635265;3	842437;3	572948;3	86863;3	293819;3	870768;3	835433;3	635693;3	59755;1;0;1;4;0
17214865;17214865;"Wdr69 ";"WD repeat domain 69 ";1;0	775726015470597;12;9;0	0683588409644281;1;0	667693940844649;24;15;0	102471793409211;2	722273;2	686431;2	324087;2	380269;2	283795;2	502194;2	513803;2	353905;2	561836;2	471464;2	292666;2	474624;2	181479;2	49781;2	486689;2	42532;2	390377;2	725079;2	63443;2	665175;2	276856;2	654531;2	156388;2	265809;2	451057;2	344596;2	538267;2	34795;2	800866;2	424843;2	757551;2	545923;2	351482;2	513616;2	612597;2	335895;2	436156;2	799708;2	742118;2	433587;0;0;0;6;0
17214881;17214881;"---";"---";0	910587339979751;0	413307986671543;24;15;0	10520352368163;1;0	487427580527979;12;6;0	121078247695963;2	092514;2	014801;2	037369;2	135856;2	084305;2	156571;2	335063;2	055586;2	259251;2	452699;2	401184;2	302674;2	07895;2	359487;2	249563;2	410697;2	453872;2	276203;2	260787;2	022074;2	353416;2	016724;2	097505;2	613443;2	011631;2	636205;2	394487;2	456777;2	275058;2	100003;2	441251;2	088568;2	112988;2	065331;2	228881;2	182775;2	41055;2	268822;2	307528;2	400664;0;0;0;6;0
17214883;17214883;"Fbxo36 ";"F-box protein 36 ";0	404509878078838;0	111643235689565;24;18;0	118560770778244;0	12275385002056;0	0170218866592153;24;15;0	193391229780787;7	911026;7	806778;7	721057;7	656559;7	711724;7	815403;7	674198;8	001026;7	75685;7	907028;7	942697;7	867091;7	882201;7	853761;7	749206;8	097709;8	035439;7	879278;8	273866;8	154198;8	131322;7	833873;7	6409;8	065013;7	886919;8	14271;8	15098;8	064425;8	059371;8	181629;8	103218;8	450521;8	322405;8	144938;8	469604;8	288311;8	21043;8	021059;8	502861;8	454695;0;1;1;5;3
17214892;17214892;"---";"---";1;0	487427580527979;24;21;0	0731926229206195;1;1;12;0;0	0963737045282584;2	417119;2	125188;2	324115;2	298057;2	580688;2	246545;2	37041;2	306769;2	180636;2	147783;2	323137;2	292695;2	310882;2	17506;2	531461;2	380296;2	440114;2	242217;2	441643;2	479671;2	503455;2	560263;2	228946;2	64808;2	326711;2	229663;2	364478;2	494056;2	043214;2	442936;2	438674;2	465741;2	517424;2	271683;2	281836;2	541718;2	296397;2	264824;2	148576;2	133065;0;0;0;6;0
17214899;17214899;"Gm7609 ";"predicted pseudogene 7609 ";0	404509878078838;0	111643235689565;24;6;0	283607802011863;1;1;18;12;0	169558372497589;5	966929;6	121077;5	355549;5	329762;5	810313;5	242201;6	159442;5	553832;5	603576;6	030066;5	843822;5	377329;5	097716;5	658683;5	785831;5	460624;4	838546;5	126827;5	173918;4	79127;5	523972;6	140613;5	701145;5	463943;5	193065;6	096077;6	123178;5	311173;5	316241;5	353485;5	885053;5	138077;6	018812;5	778498;5	976714;5	293902;6	184676;5	58879;5	825617;5	262198;0;0;0;6;0
17214904;17214904;"C130026I21Rik ";"RIKEN cDNA C130026I21 gene ";1;1;18;6;0	118840785063594;1;1;24;0;0	0583097929435958;4	461818;4	398154;3	901745;4	015545;4	251595;4	87337;4	484407;4	298902;4	191514;4	426478;4	2437;4	236791;4	934915;4	18569;4	1729;4	307779;4	375705;4	422008;4	107395;4	352459;4	323165;4	389169;4	559632;4	365476;4	435467;4	222021;4	37148;4	082363;5	021717;4	119877;4	453244;4	374073;4	372349;3	946833;4	596198;4	016526;4	600746;4	715911;4	474714;4	245048;0;0;0;6;0
17214907;17214907;"Csprs // Csprs ";"component of Sp100-rs // component of Sp100-rs ";1;0	487427580527979;24;18;0	111068620878182;0	0845658840148356;0	00984913963131566;24;21;0	337871176400118;3	791472;3	393475;3	769664;3	625303;3	501765;3	795372;3	512578;3	359236;3	481835;3	568064;3	737529;3	546603;4	025472;3	650183;3	658285;3	598954;3	740788;3	758446;3	726872;3	91805;3	571357;3	647109;3	874083;3	363396;3	82902;3	288834;3	474892;3	40158;2	752733;3	325207;3	352997;3	521846;3	570808;3	003734;3	168677;4	343299;4	572998;3	769925;4	084738;3	276321;0;1;1;5;5
17214910;17214910;"Gm2427 ";"predicted gene 2427 ";1;1;18;12;0	191240034175722;1;1;24;18;0	0794165768086237;4	529224;3	75078;3	85325;3	902586;4	50953;4	21481;3	909421;3	517379;4	071586;3	952107;4	314854;4	500451;4	045666;3	745275;5	057488;4	188171;3	653087;4	222066;4	83313;4	180048;4	403605;4	212624;3	494522;4	217377;4	113197;4	271704;4	177118;4	363111;3	286225;4	135293;3	547104;4	367096;3	640727;4	32453;4	468519;4	661987;4	379059;4	15907;3	855395;4	872737;0;0;0;6;0
17214921;17214921;"---";"---";0	521184420298795;0	167047281432509;18;6;0	0972522847038821;1;1;24;18;0	0460462632607819;2	697883;2	52247;2	681886;2	611622;2	706168;2	592837;2	66666;3	093044;2	794421;2	750231;2	561929;2	312051;2	362909;2	624931;2	622946;2	364583;2	646518;2	80969;2	58497;2	692916;2	889845;2	616806;2	586378;2	341902;2	516155;3	05372;2	428374;2	583066;2	362453;2	594425;2	753554;2	715753;2	545812;2	57739;2	539733;2	682169;2	581646;2	672008;2	510349;2	687;0;0;0;6;0
17214924;17214924;"Sp140 ";"Sp140 nuclear body protein ";1;1;18;3;0	140899511432794;1;1;18;0;0	146956411343743;2	888547;3	269714;3	386101;3	485081;2	766484;3	621578;3	060528;3	124791;3	165933;2	700067;2	395967;3	579435;2	705343;2	723308;3	097827;2	666501;3	072727;3	059505;3	082164;3	651867;3	385198;3	531664;3	059505;2	766607;2	67521;3	421407;3	181203;2	548994;2	562231;2	674516;3	079681;2	700986;2	641372;2	806532;2	886093;3	912487;2	867238;2	587509;2	605231;2	899724;0;0;0;6;0
17214948;17214948;"Sp100 ";"nuclear antigen Sp100 ";0	086802959521776;0	00984913963131566;24;6;0	147349032383996;0	685689717449119;0	244063887363312;24;3;0	0803683425361006;7	0031;7	261687;7	023676;7	054193;7	26931;7	057973;7	223645;7	098272;7	103095;7	134975;6	891597;7	038626;6	806697;6	944984;6	844102;6	767302;6	922301;7	033369;6	897611;6	962159;7	058727;7	102114;6	869907;6	799299;6	858845;6	876036;6	932404;6	986592;6	53379;6	946293;6	785208;6	607342;6	61104;6	52104;6	864824;6	975741;7	027643;6	841255;6	843045;6	751968;1;0;1;4;0
17214979;17214979;"Sp100 ";"nuclear antigen Sp100 ";0	31183456733663;0	0727573832256495;24;3;0	209208501369148;1;0	775726015470597;24;6;0	126552314842519;3	261415;2	744185;3	280445;2	995352;3	38362;2	833949;3	535783;2	906008;2	361622;2	854306;2	827833;2	559804;2	698123;2	681831;2	712856;2	881082;2	661701;2	606814;2	330359;2	818891;2	746679;3	179559;3	136071;2	747784;2	725651;3	145958;2	943269;3	314198;3	059504;3	321687;3	391328;2	693869;2	934711;2	414458;3	008366;2	736239;3	475105;2	588823;2	236422;3	042645;0;0;0;6;0
17214981;17214981;"---";"---";1;0	667693940844649;18;6;0	145308145436797;1;1;18;15;0	0151582480682961;3	606765;3	979411;3	708863;3	425301;3	830757;3	674439;3	339341;4	118436;4	079661;4	151244;3	187846;3	875893;3	522652;3	862025;3	568748;3	377543;4	132367;3	883288;3	934131;3	875311;3	5946;3	502022;3	726579;4	095147;3	464474;3	472431;3	447069;3	919748;3	68671;3	589321;3	722505;3	472538;3	79572;3	343448;3	797872;3	556489;3	341974;3	539175;4	517835;3	763137;0;0;0;6;0
17214983;17214983;"Cab39 ";"calcium binding protein 39 ";0	734451438609957;0	29250152244679;24;9;0	0532083710707255;0	764991740153275;0	29250152244679;18;15;0	072492587207245;7	833179;7	810003;7	685346;7	806146;7	788339;7	827047;7	766628;7	7689;7	89628;7	712923;7	601541;7	841989;7	891266;7	601541;7	865186;7	750448;7	545045;7	639026;7	401299;7	67613;7	660514;7	819478;7	757855;7	872315;7	690075;7	73025;7	561025;7	501089;7	623998;7	734266;7	836706;7	74928;7	732825;7	726598;7	780761;7	6491;7	594037;7	816265;7	643164;7	884701;0;0;0;6;0
17214998;17214998;"Itm2c ";"integral membrane protein 2C ";0	27185920913524;0	0581545539943373;24;6;0	0965404049519232;0	0689737367653266;0	00739363037571795;24;6;0	116011650832066;7	680372;7	794146;7	766333;7	726523;7	70849;7	8171;7	751257;7	867174;7	687771;7	861938;7	635005;7	464063;7	42339;7	628228;7	751263;7	529932;7	764132;7	698617;7	619416;7	667105;7	629544;7	764335;7	575015;7	727299;7	763435;7	765814;7	840335;7	829344;7	790068;7	652135;7	717207;7	321375;7	45721;7	603805;7	60136;7	542606;7	593254;7	657579;7	542719;7	620026;0;1;1;5;0
17215008;17215008;"4933407L21Rik ";"RIKEN cDNA 4933407L21 gene ";1;1;24;18;0	0495147987991974;1;0	896947709889992;24;6;0	145242561282842;2	655052;2	775029;2	94259;2	926772;2	915943;3	251917;2	784403;2	888379;2	448545;3	018663;2	912636;2	577778;3	12855;2	997252;2	827037;3	038654;2	780168;2	999902;2	91057;2	985512;2	887075;2	82758;3	042379;2	896955;2	505445;2	477177;3	058282;2	853292;3	065668;2	594207;3	079515;2	673188;2	69327;2	386377;2	920517;2	537156;2	52228;2	559598;2	43862;2	689832;0;0;0;6;0
17215016;17215016;"Spata3 ";"spermatogenesis associated 3 ";0	404509878078838;0	111643235689565;18;9;0	16304220673226;1;1;24;0;0	0857738203248813;3	003409;3	323976;3	471699;3	649656;3	502142;3	593821;3	89883;3	715448;3	507114;3	653368;3	858443;3	554984;3	856717;3	575951;3	573455;3	467812;3	425895;3	507289;3	798968;3	753524;3	388095;3	403255;3	582385;3	82214;3	290146;3	42389;3	5561;3	291967;3	456041;3	217083;3	197236;3	39075;3	332282;3	70212;3	395757;3	640771;3	876953;3	432117;3	571732;3	319821;0;0;0;6;0
17215029;17215029;"2810459M11Rik ";"RIKEN cDNA 2810459M11 gene ";0	31183456733663;0	0727573832256495;24;6;0	0905478517580632;0	000267531621582676;1	2641542937872e-06;24;3;0	246209277908297;9	896821;10	02334;9	990013;10	32882;9	839933;10	11625;10	13664;9	989753;9	975965;9	899694;9	895145;10	0213;9	928738;10	03818;9	798567;9	783619;9	767567;9	877071;9	70473;9	948351;10	33983;10	22342;10	1755;10	11832;10	22964;10	20816;10	08474;10	02856;10	11217;9	948378;9	670759;9	325025;9	738184;9	94268;9	614088;9	942469;9	978714;9	844795;9	873591;9	794048;0;1;1;5;9
17215035;17215035;"Psmd1 ";"proteasome (prosome	macropain) 26S subunit	non-ATPase	1 ";0	021783685182131;0	00107076630185874;24;6;0	086448046640742;0	0689737367653266;0	00739363037571795;18;3;0	0565876343780167;9	77013;9	859945;9	893865;9	905941;9	809216;10	00606;9	951822;9	855178;10	03755;10	02269;9	789268;9	812161;9	784385;9	822869;9	739582;9	768898;9	68626;9	799568;9	738631;9	834899;9	839309;9	888365;9	755098;9	69105;9	869525;9	732413;9	691891;9	59067;9	691026;9	619232;9	626539;9	470343;9	611005;9	721273;9	743983;9	883093;9	815269;9	879917;9	763905;9	758748;1;1;0;3;8
17215065;17215065;"---";"---";0	31183456733663;0	0727573832256495;24;3;0	276341926281781;0	0235348138287284;0	00151914219251681;18;0;0	295004595557637;5	601766;4	378271;5	101779;4	492602;4	601585;4	341588;4	528962;4	339808;4	542603;3	456862;4	143434;3	906553;4	311229;4	349917;4	294293;4	302731;3	66395;4	137041;3	879025;4	001646;4	924749;4	655107;4	731857;5	061624;4	355904;4	128595;3	824792;4	271747;3	94605;4	323649;4	335082;4	416767;4	195137;5	00919;4	374714;4	844499;4	421301;4	390587;4	632986;4	354166;0;1;1;5;9
17215067;17215067;"Armc9 ";"armadillo repeat containing 9 ";0	734451438609957;0	29250152244679;24;3;0	0767497235833783;0	0182709002491099;0	00107076630185874;24;0;0	207604783189417;6	004646;5	952559;6	322893;5	953694;6	096175;5	912277;5	59775;6	144453;5	899518;6	067158;6	091984;5	714525;5	74566;5	877004;5	778142;5	856731;5	93464;6	06661;5	837942;6	085144;5	863032;6	030988;6	047698;6	360714;5	994606;5	701081;5	897932;5	784994;5	533853;5	639329;5	921388;5	741361;5	634562;5	304806;5	627351;5	97259;6	009953;5	974945;5	87757;5	80105;0;1;1;5;0
17215097;17215097;"B3gnt7 ";"UDP-GlcNAc:betaGal beta-1	3-N-acetylglucosaminyltransferase 7 ";1;1;18;15;0	0551170290498433;1;1;18;12;0	029806318593966;3	379634;3	240118;3	414008;3	413731;3	398982;3	324001;3	266704;3	497606;3	329847;3	238055;3	464473;3	401879;3	566732;3	426304;3	009906;3	428138;3	318295;3	493009;3	366806;3	261398;3	156301;3	267258;3	32199;3	395868;3	643995;3	198015;3	532784;3	247158;3	454669;3	364581;3	291778;3	401375;3	78125;3	494699;3	171202;3	13064;3	46735;3	453842;3	240247;3	394884;0;0;0;6;0
17215101;17215101;"Gm5258 ";"predicted gene 5258 ";0	818636641788786;0	348630362769571;24;18;0	12019471777287;1;1;24;18;0	0350293628332002;4	079002;4	275753;4	363456;4	396835;3	898321;4	113403;4	290898;4	323562;4	172065;4	356318;4	111426;4	195536;4	793126;4	335918;4	392373;4	532131;4	383055;4	451853;4	724992;4	29879;4	547852;4	442943;4	489244;4	284896;3	810507;4	333844;4	425755;4	393251;4	403234;4	103405;4	351834;4	693295;4	254959;4	479187;4	30358;4	323289;4	64417;4	378091;4	275607;4	571893;0;0;0;6;0
17215105;17215105;"C130036L24Rik ";"RIKEN cDNA C130036L24 gene ";0	655950938169976;0	244063887363312;24;21;0	143634600462423;0	94447541212297;0	413307986671543;12;0;0	129961099857923;4	575501;4	121661;4	035576;3	685158;4	295166;4	028621;4	130092;3	966826;4	154007;4	000722;3	88132;3	82417;4	089065;4	211614;4	401761;4	402285;4	290219;4	20215;4	319739;4	681285;4	847773;4	26002;4	406819;4	071109;4	405572;4	039581;4	350517;4	222834;3	78564;3	995472;4	541664;4	452111;3	90847;3	756719;4	268249;4	061861;4	235312;4	230457;3	998147;4	18019;0;0;0;6;0
17215111;17215111;"1700019O17Rik ";"RIKEN cDNA 1700019O17 gene ";1;1;18;0;0	0572802454701884;1;1;24;12;0	0913891320509789;4	5818;4	242818;4	423079;4	647632;4	709517;4	344044;4	727936;4	407787;4	340101;4	52694;4	564359;4	326591;4	404803;4	455519;4	513298;4	323425;4	388835;4	430611;4	663949;4	457075;4	454864;4	366596;4	426982;4	754704;4	689527;4	456029;4	833774;4	451907;4	706338;4	561201;4	252528;4	803614;4	622024;4	531796;4	699333;4	457281;4	511198;4	307265;4	4372;4	459881;0;0;0;6;0
17215113;17215113;"---";"---";1;1;12;6;0	156787493699274;1;1;18;12;0	126230227703688;2	523576;3	370729;3	096323;2	795618;2	821667;2	616451;2	633888;3	398987;3	981271;2	966583;2	748388;2	600204;2	621853;3	259043;3	346438;3	128136;3	166782;2	965616;3	335219;3	386488;2	850984;2	844722;2	467213;3	715927;3	109833;2	668257;3	25469;2	655644;3	307604;2	802653;3	748661;3	222793;3	110509;2	708573;2	968214;2	942699;2	612072;3	439134;2	998259;3	431457;0;0;0;6;0
17215115;17215115;"Ptma ";"prothymosin alpha ";0	0487067970321502;0	0040500941512662;24;18;0	144460147629457;0	0296027677214353;0	00212987906486358;24;15;0	127857280407198;10	21387;10	09949;10	17921;10	19872;9	974108;10	11756;10	09004;10	30959;10	11958;10	14314;10	42273;10	33772;10	3155;10	15361;10	1943;10	44355;10	49879;10	38402;10	26387;10	41127;10	14767;10	09591;10	00378;10	20709;10	18045;10	22699;10	07983;10	10879;10	1737;10	25022;10	42461;10	13445;10	29073;10	41707;10	47736;10	3821;10	34453;10	23683;10	26167;10	29004;1;1;0;2;5
17215123;17215123;"Cops7b ";"COP9 (constitutive photomorphogenic) homolog	subunit 7b (Arabidopsis thaliana) ";0	123654892961126;0	0170218866592153;24;6;0	143396482253859;1;1;18;15;0	0480132575493474;7	291967;7	167786;7	104169;7	34761;7	477712;7	17135;7	243804;7	072551;7	16678;7	189658;7	096412;7	065372;7	162778;6	979262;6	954912;7	071846;6	80835;7	108426;6	897754;6	928428;7	058863;7	160064;7	192774;7	274655;7	327046;7	155757;6	763365;7	253108;7	012474;7	343288;7	157823;7	175579;7	311625;7	20615;7	373123;7	288172;7	014374;7	214471;7	243902;7	492462;1;0;1;4;0
17215137;17215137;"Dis3l2 ";"DIS3 mitotic control homolog (S. cerevisiae)-like 2 ";0	03268048365417;0	00212987906486358;24;9;0	127156184033652;0	0296027677214353;0	00212987906486358;24;9;0	196090609917966;7	363822;7	574989;7	410392;7	581416;7	641508;7	604578;7	589604;7	752906;7	686801;7	643885;7	612767;7	545167;7	590832;7	717111;7	59774;7	44885;7	440021;7	392515;7	39279;7	384849;7	305942;7	615571;7	523765;7	366905;7	369013;7	634088;7	713826;7	72783;7	774626;7	877933;7	735345;7	646214;7	666522;7	375587;7	693949;7	546796;7	307128;7	356661;7	479814;7	422986;1;1;0;1;1
17215166;17215166;"Akp3 ";"alkaline phosphatase 3	intestine	not Mn requiring ";1;1;18;0;0	0636258217245562;1;1;18;6;0	0342273269666394;2	998254;2	963493;2	661666;2	609487;2	814194;2	809174;2	929235;2	572171;2	576267;2	676201;2	693848;2	519021;2	903678;2	832275;2	577562;2	764755;2	650281;2	866493;2	792068;2	721742;2	752869;3	051134;2	638292;2	713948;2	649801;2	705764;2	650225;2	898259;2	883006;2	770019;3	076697;2	503845;2	604156;2	875525;2	694001;2	573491;2	546666;2	898383;2	879532;2	849108;0;0;0;6;0
17215178;17215178;"Prss56 ";"protease	serine 56 ";0	521184420298795;0	167047281432509;24;3;0	0874562041340191;1;1;12;0;0	0993048389129719;4	36964;4	331511;4	242378;4	435812;4	455945;4	242857;4	096869;4	28727;4	348312;4	344626;4	188119;4	181644;4	499797;4	10544;3	979517;4	351952;4	206861;4	188128;4	328857;4	169215;4	386165;4	265623;4	434117;4	723484;4	30198;4	166102;4	578934;3	715988;4	439467;4	069116;4	339513;4	310829;4	494487;4	398515;4	297828;3	873227;4	45581;4	310287;4	246643;4	211301;0;0;0;6;0
17215192;17215192;"Chrnd ";"cholinergic receptor	nicotinic	delta polypeptide ";0	235459446932576;0	0461626191391782;24;21;0	131818492595406;0	849707596467717;0	348630362769571;24;0;0	143611265938644;4	007523;3	771959;3	571236;3	442703;3	675099;3	766484;3	47051;3	427313;3	460841;3	446655;3	599593;3	72376;3	879275;3	640311;3	563121;3	862453;3	625818;3	806824;3	986204;4	037887;3	652348;3	9919;3	607626;3	648134;3	850466;3	178964;3	555779;3	437772;3	739477;3	719802;3	25335;3	17241;3	503258;3	526043;3	915902;3	548975;3	774378;3	63906;3	369494;4	085234;1;0;1;4;0
17215208;17215208;"Chrng ";"cholinergic receptor	nicotinic	gamma polypeptide ";1;1;24;6;0	052690061800115;1;1;24;0;0	0428497870564285;3	833151;4	201884;3	637581;4	076122;4	076901;3	896194;4	087419;4	108646;4	050629;3	999099;4	154641;3	400339;4	22795;3	97076;3	804152;3	951092;3	932053;3	866224;4	507511;3	889592;4	052077;3	838045;4	159993;4	36727;4	547033;4	207266;4	088274;3	779365;4	218585;4	447219;3	866503;4	338256;4	248232;4	05999;4	168911;3	977093;4	511063;4	357904;4	274794;3	949884;0;0;0;6;0
17215222;17215222;"Eif4e2 ";"eukaryotic translation initiation factor 4E member 2 ";0	0266098988214461;0	00151914219251681;18;12;0	126455441213497;0	273990841130699;0	0581545539943373;24;12;0	0998461291539702;7	701036;7	725312;7	785292;7	928421;7	865233;7	807804;7	903172;7	890563;7	877909;7	828819;8	060132;8	012072;8	053236;7	995057;8	020084;7	675068;7	91236;7	811725;7	781538;7	664719;7	597888;7	806551;7	794962;7	756602;7	732106;7	987967;7	972136;7	883957;7	729104;7	936371;8	111305;7	94145;7	93349;8	066289;7	784368;8	08436;7	665865;7	845879;7	903947;7	83538;1;0;1;4;0
17215238;17215238;"---";"---";1;1;18;15;0	0598753273571424;0	5393891155285;0	167047281432509;12;9;0	158044376002833;4	292101;4	946939;4	369678;4	582678;4	894713;5	213482;4	446367;4	497313;4	449197;4	524523;4	651831;4	608511;4	664837;4	346029;4	737793;4	769294;4	714701;4	609606;4	489718;4	453973;4	237986;4	691772;4	325603;4	641356;4	405253;4	382969;4	628398;4	501595;4	779584;4	607367;3	834912;4	555712;4	834622;4	436136;4	244559;4	70922;4	905462;4	793833;4	835778;4	497313;0;0;0;6;0
17215240;17215240;"Efhd1 ";"EF hand domain containing 1 ";0	818636641788786;0	348630362769571;24;18;0	10058505574031;0	273990841130699;0	0581545539943373;12;3;0	193152227688745;4	212077;4	314641;3	936633;3	945185;3	97528;4	060446;4	217888;3	966826;4	098923;4	050832;4	025448;4	199238;4	266858;3	97542;4	082877;4	66354;4	400158;4	187929;4	261357;4	260956;4	409185;4	269218;4	57768;3	935431;4	373327;3	837808;4	487603;4	506172;4	141623;4	204304;4	138796;4	654335;4	363786;4	278772;4	7627;4	198574;3	764699;3	832918;3	84585;4	086269;0;0;0;6;0
17215251;17215251;"Gigyf2 ";"GRB10 interacting GYF protein 2 ";0	123654892961126;0	0170218866592153;12;3;0	0908347603345281;0	5393891155285;0	167047281432509;24;15;0	0661212015553626;8	301996;8	413919;8	337383;8	522909;8	39871;8	379297;8	265082;8	398358;8	503235;8	222939;8	542988;8	310115;8	584824;8	337564;8	476244;8	234799;8	301402;8	142594;8	199321;8	31222;8	277297;8	346619;8	092271;8	133952;8	262636;8	621491;8	286159;8	434026;8	318724;8	364367;8	391981;8	37484;8	451559;8	546099;8	288213;8	450502;8	086632;8	385024;8	404384;8	43832;1;0;1;4;0
17215291;17215291;"3110079O15Rik ";"RIKEN cDNA 3110079O15 gene ";1;1;24;18;0	0819999914336884;1;1;24;0;0	146916106257215;4	035012;4	160238;4	254649;3	959963;4	192179;3	846481;4	104525;3	822722;4	324308;4	067183;3	813799;4	047;4	237576;4	436681;4	165534;4	210684;3	969068;4	164085;4	337073;4	457764;4	011433;4	368871;4	428365;4	750748;4	070087;4	077084;4	227635;4	22208;4	067183;3	718735;4	156636;3	68822;4	459817;4	16207;3	926501;4	16567;4	024526;4	391107;4	356523;4	388608;0;0;0;6;0
17215296;17215296;"A530079E22Rik // A530079E22Rik ";"RIKEN cDNA A530079E22 gene // RIKEN cDNA A530079E22 gene ";1;1;18;6;0	0175030141547106;0	94447541212297;0	413307986671543;18;9;0	0887008888456028;3	360885;3	291147;3	234548;3	482192;3	17456;3	336702;3	513598;3	300645;3	219396;3	309247;3	540359;3	554944;3	107521;3	213878;3	167518;3	4004;3	287071;3	285686;3	194359;3	331117;3	343637;3	259259;3	275106;2	996704;3	31548;3	267761;3	398919;3	455846;3	415984;3	433336;3	398719;3	248423;3	610111;3	402377;3	209338;3	284853;3	338545;3	095682;3	573679;3	185587;0;0;0;6;0
17215298;17215298;"Neu2 ";"neuraminidase 2 ";0	00218739026949811;2	34021961133859e-05;24;18;0	333263668613907;0	273990841130699;0	0581545539943373;24;18;0	157799009949762;5	295302;5	266531;5	55803;5	279293;5	171884;4	826606;4	810321;5	007486;4	602018;4	88068;5	179473;5	476678;5	339574;5	455855;5	012578;5	767767;5	638958;5	940823;5	765449;5	685689;5	71484;5	411666;5	043152;5	010853;5	250608;5	37709;5	058613;5	214676;5	085686;5	028893;5	247419;5	138688;5	175251;5	375669;5	461888;5	901491;5	599935;5	266419;5	797223;5	685156;1;0;1;4;0
17215309;17215309;"Inpp5d ";"inositol polyphosphate-5-phosphatase D ";0	818636641788786;0	348630362769571;18;6;0	176773159762731;1;0	571909904312602;12;6;0	103172713006062;5	697817;5	6992;6	007311;6	045802;6	134149;6	11885;6	1323;6	14129;5	902313;6	221809;5	787677;6	170424;5	431156;5	834015;5	652695;5	609228;5	837257;6	250722;6	04538;5	850196;5	687268;5	652426;5	721712;5	627116;5	857697;6	064197;5	650668;6	09656;5	800549;5	985625;5	581713;5	505683;5	989909;5	846992;5	915684;5	893931;5	773244;5	897645;5	608542;6	058372;0;0;0;6;0
17215345;17215345;"Atg16l1 ";"autophagy related 16-like 1 (S. cerevisiae) ";0	123654892961126;0	0170218866592153;12;3;0	100089727440088;0	364769062591698;0	0904198862099127;18;12;0	131730811354538;8	262391;8	092468;8	280299;8	323715;8	221728;8	140286;8	139996;8	11903;8	206457;8	147324;8	133735;8	217731;8	473738;8	137531;8	343502;8	138848;7	877898;7	941051;8	108728;8	029539;7	842155;8	260464;8	12437;8	046906;8	018551;8	116868;8	009929;8	030606;8	202209;8	114913;8	236605;8	461234;8	321774;8	238605;8	198717;7	939408;8	021604;8	190941;7	87024;8	161316;1;0;1;4;0
17215370;17215370;"---";"---";0	0591345476698108;0	00549888554366661;18;12;0	325496100622575;1;1;24;0;0	0822844251364223;8	708412;8	415312;8	567571;8	459664;8	322477;8	479939;8	478113;8	380054;8	556931;8	480775;9	308178;9	243756;8	959612;8	902945;8	905233;8	790428;8	333067;8	370921;8	345595;8	329738;8	709044;8	608247;8	49005;8	553486;8	36576;8	493055;8	198291;8	372352;8	485477;8	662131;8	540129;8	396786;8	410727;8	321737;9	239682;8	774452;8	552179;8	763216;8	59149;8	355144;1;0;1;4;2
17215372;17215372;"Scarna6 ";"small Cajal body-specific RNA 6 ";0	818636641788786;0	348630362769571;12;3;0	137180836870535;0	102042346624954;0	0130035835337693;24;3;0	168790984863307;10	07694;9	934763;9	96835;9	8598;9	968769;9	873344;9	889072;9	690351;9	682061;9	80731;10	09946;9	968011;9	816722;9	59243;9	677879;9	884544;9	548502;9	69055;9	508596;9	541148;10	02182;9	932365;10	04552;10	1088;9	907503;9	881166;9	675756;9	645216;9	664734;9	772902;9	662697;9	658325;9	570288;9	537292;10	00748;9	697208;9	704644;9	599689;9	552398;9	531099;0;1;1;5;9
17215374;17215374;"---";"---";1;0	487427580527979;24;18;0	14249439077776;1;1;18;0;0	0847327823662794;5	519473;5	251583;5	608049;5	267149;4	830377;5	010902;5	561468;5	523558;5	23806;5	211212;5	49328;5	392254;5	245619;5	243636;5	723903;5	421745;5	692098;5	583317;5	469839;5	953502;5	567449;5	954249;5	848464;5	487848;5	630023;5	74024;5	025627;5	627434;5	295996;5	719473;5	300176;5	537894;5	851669;5	536279;5	604123;5	874866;5	261623;5	822648;5	284907;5	701276;0;0;0;6;0
17215376;17215376;"Sag ";"retinal S-antigen ";1;1;24;18;0	10332951393479;0	273990841130699;0	0581545539943373;24;18;0	0939407268708908;3	035335;3	059782;3	022882;3	282305;2	96421;2	740633;3	033968;2	914102;3	184214;3	008032;3	155935;3	161602;3	426662;3	024566;3	239097;3	565645;2	89336;3	112985;3	531473;2	892241;3	0552;3	198796;3	094968;3	189118;3	102381;3	100535;2	940689;3	188315;2	971296;2	990995;3	321849;3	137789;3	029758;3	306632;3	051828;3	113446;3	663294;3	259275;3	163873;3	544083;0;0;0;6;0
17215395;17215395;"Dgkd ";"diacylglycerol kinase	delta ";0	146698059240996;0	0220990954350087;18;12;0	0977956962652244;0	849707596467717;0	348630362769571;24;9;0	0941357115658025;6	90708;6	82909;6	998265;6	902881;6	736784;7	111568;7	271158;6	770083;6	838423;6	858737;6	942664;6	999734;7	012919;7	102292;7	086786;6	955282;6	721785;6	799594;6	66677;6	628284;7	007231;6	650611;6	741714;6	607506;6	880153;6	860769;6	828063;7	008641;6	965459;7	125484;6	873461;6	931366;6	798919;6	957016;6	598469;6	739302;6	870396;6	853747;6	609497;6	761382;1;0;1;4;0
17215427;17215427;"---";"---";1;1;24;0;0	109330022079939;0	5393891155285;0	167047281432509;24;3;0	210599026854352;5	686975;5	916562;5	927421;5	651826;6	253491;6	038974;5	981719;5	726865;5	574096;5	517436;6	020254;5	012286;5	887096;5	648698;5	771054;6	244001;5	764905;5	826788;5	727753;6	087452;5	690327;5	590065;5	895944;6	183516;5	976322;5	785737;5	793289;5	731079;6	468046;5	410505;5	43815;5	427474;4	504937;5	551174;5	936178;5	386418;5	696728;5	593209;5	443783;5	755764;0;0;0;6;0
17215429;17215429;"Ugt1a10 ";"UDP glycosyltransferase 1 family	polypeptide A10 ";0	172047206461864;0	0284640494033462;24;15;0	0843875374803641;0	0014528791457921;2	34021961133859e-05;24;12;0	0914313816811546;8	39557;8	101187;8	254944;8	163668;8	162201;8	262838;8	371922;7	984738;8	25528;8	320047;8	34297;8	308146;8	636056;8	423487;8	407341;8	303926;8	309439;8	42033;8	315455;8	308868;8	00091;7	699333;8	044112;7	846592;7	881602;8	040939;8	126038;8	076002;8	148499;8	14814;8	414072;8	220139;8	165475;8	140343;8	153788;8	096766;8	043798;8	017913;8	11569;8	091759;1;1;0;2;2
17215462;17215462;"Heatr7b1 ";"HEAT repeat containing 7B1 ";0	803899493428429;0	32056594260818;24;15;0	0992551646615933;1;1;24;0;0	0396085863481644;3	677868;3	745521;3	653007;3	543295;3	459088;3	481354;3	899388;3	741686;3	6324;3	569484;3	75786;3	932414;3	6324;3	969874;4	18971;3	692007;3	499022;3	52477;3	747065;4	020766;3	604195;3	995744;3	559196;3	518147;3	930667;3	632777;3	503261;3	698722;3	857271;3	657817;3	663647;3	433398;3	629192;4	077308;3	566029;3	685287;3	872516;3	803;3	661629;3	563838;0;0;0;6;0
17215507;17215507;"Trpm8 ";"transient receptor potential cation channel	subfamily M	member 8 ";1;1;12;0;0	0404288302143408;1;1;18;12;0	0462596327320051;3	241189;3	724128;3	520561;3	268083;3	423176;3	011049;3	497792;3	6251;3	131349;3	362659;3	34742;3	360886;3	461197;3	423506;3	297574;3	337147;3	291707;3	235891;3	389874;3	402902;3	219598;3	187002;3	588066;3	537948;3	30756;3	331962;3	562136;3	331258;3	366976;3	300882;3	388628;3	581243;3	648173;3	053185;3	404125;3	318474;3	193624;3	535744;3	034687;3	446402;0;0;0;6;0
17215539;17215539;"Spp2 ";"secreted phosphoprotein 2 ";1;1;24;18;0	0537408224769577;0	145038514197895;0	0220990954350087;24;18;0	118503671905664;8	107433;7	963361;7	915861;8	072851;8	026225;7	928485;8	04838;8	019305;7	875782;8	271989;7	998104;7	954184;8	068301;8	267981;7	985104;8	222473;7	928091;8	209139;8	106913;8	197638;8	380434;8	251303;8	172795;8	404073;8	392297;7	92555;8	07393;8	285746;8	175927;8	360667;8	281253;8	354481;8	385145;8	255386;8	573873;8	545813;8	42324;8	298479;8	615438;8	450731;0;1;1;5;0
17215550;17215550;"Gm19589 ";"predicted gene	19589 ";0	521184420298795;0	167047281432509;12;9;0	112952706896653;0	685689717449119;0	244063887363312;24;18;0	0572880236447809;3	378325;3	380477;3	438977;3	491176;3	382906;3	134449;3	83042;3	279188;3	428177;3	806494;3	272326;3	228486;3	328468;3	453784;3	085676;3	426754;3	424699;3	738121;3	932815;3	464206;3	447305;3	30671;3	303289;3	426626;3	363116;3	246395;3	320783;3	40454;3	392632;3	096959;3	314559;3	435279;3	462816;3	507294;3	409209;3	417477;3	336167;3	380048;3	444483;3	676471;0;0;0;6;0
17215557;17215557;"2410088K16Rik ";"RIKEN cDNA 2410088K16 gene ";1;1;24;0;0	0976839733937964;1;1;18;0;0	0894589073150341;3	895453;4	216192;3	892938;3	782919;4	516274;4	352603;3	937667;4	010824;3	959485;3	482167;3	884499;4	015326;3	624922;4	220198;3	783182;4	151221;4	116563;4	128192;3	939735;4	105777;3	752836;4	275567;4	469855;4	180383;4	626562;4	115696;4	535072;4	10785;4	103091;3	861485;3	647851;4	128265;4	269247;4	16389;4	30084;4	167051;4	588558;4	152794;3	592599;4	323994;0;0;0;6;0
17215561;17215561;"1700067G17Rik // 1700067G17Rik ";"RIKEN cDNA 1700067G17 gene // RIKEN cDNA 1700067G17 gene ";1;1;18;12;0	0802728831206405;0	273990841130699;0	0581545539943373;24;18;0	10738759975202;2	777145;2	759375;2	956334;2	569193;3	157868;2	900627;2	939234;2	722845;2	825498;3	111898;3	050786;3	308822;2	940992;2	668066;2	977961;3	060602;2	608335;3	025606;2	754139;2	781285;2	868968;2	962859;3	040905;2	846871;2	977583;2	816092;3	084065;2	592164;2	771713;2	951334;2	900779;3	005442;3	238832;3	091896;2	90569;3	03997;3	424366;3	096501;3	119838;2	875296;0;0;0;6;0
17215565;17215565;"Sh3bp4 ";"SH3-domain binding protein 4 ";1;0	775726015470597;18;6;0	118702722464567;0	94447541212297;0	413307986671543;24;6;0	121179187188977;4	50326;4	624223;4	590002;4	694675;4	849916;5	10829;4	49792;4	922559;4	963603;4	284138;4	516529;4	998072;4	350672;4	411993;4	086665;4	539418;4	823261;4	771367;4	655736;4	632355;4	59616;4	603431;4	631828;4	697126;4	752058;4	792996;4	554471;4	932606;4	809228;4	455306;4	425396;4	4875;4	402855;4	890608;4	624717;4	580828;4	300356;4	827435;4	375968;4	45913;0;0;0;6;0
17215576;17215576;"Agap1 ";"ArfGAP with GTPase domain	ankyrin repeat and PH domain 1 ";0	404509878078838;0	111643235689565;24;15;0	11810274236073;1;1;24;18;0	0107996418690619;7	248736;7	107993;7	072049;7	043062;6	924435;7	179759;7	317042;7	211032;7	121713;7	135172;7	222367;7	360317;7	058831;7	231148;7	337154;7	472039;7	265193;7	306573;7	315372;7	412875;7	184649;7	278464;7	252253;7	142165;7	276746;7	153946;7	213519;7	098363;7	480788;7	341671;7	254452;7	289125;7	233804;7	105074;7	301754;7	258137;6	969436;7	217492;7	294676;7	333463;0;0;0;6;0
17215597;17215597;"---";"---";0	27185920913524;0	0581545539943373;24;15;0	18853623462116;0	364769062591698;0	0904198862099127;24;18;0	19664109254712;5	102655;6	00458;5	941934;5	554939;6	029309;5	95031;5	852839;5	815526;5	936037;5	943856;6	194006;6	294737;6	218143;6	294509;5	941406;6	13579;6	316823;5	758911;6	020982;6	11664;5	74953;5	470258;5	549594;5	801766;5	645185;5	678853;5	292479;6	44644;5	519279;5	773129;5	960328;5	913482;5	74494;5	414128;5	874253;6	167686;6	033279;6	13229;5	864107;5	969058;0;0;0;6;0
17215599;17215599;"---";"---";0	734451438609957;0	29250152244679;18;12;0	10886280127427;0	317784681744533;0	0727573832256495;12;9;0	200030962456128;3	040569;2	80899;3	059505;3	084266;3	042092;2	957353;2	896737;3	305182;3	041065;3	229688;3	108428;3	018482;3	379771;3	461043;3	274113;3	104438;3	245401;2	642848;2	602291;2	951817;3	337959;2	842275;3	080389;3	131992;2	843127;3	101119;3	065574;3	397949;3	1714;3	458868;3	06245;2	681061;3	175218;2	787192;3	206303;3	425402;3	536832;3	485523;3	343142;2	927253;0;0;0;6;0
17215601;17215601;"Gbx2 // Gbx2 ";"gastrulation brain homeobox 2 // gastrulation brain homeobox 2 ";1;1;24;18;0	0671868114746112;1;1;24;0;0	0437094521256556;4	244716;4	320062;4	349425;4	323562;4	403007;4	290261;4	394389;4	057102;4	408879;4	14575;4	454718;4	370758;4	474646;4	214481;4	445663;4	560536;4	227053;4	348275;4	63455;4	269649;4	317938;4	413651;4	274918;4	476957;4	138244;4	276884;4	476387;4	154747;4	363832;4	025826;4	466958;4	574963;4	040696;4	374448;4	124191;4	186852;4	436805;4	425104;4	271419;4	624523;0;0;0;6;0
17215605;17215605;"Cxcr7 ";"chemokine (C-X-C motif) receptor 7 ";1;0	896947709889992;24;3;0	0576141766476041;1;0	487427580527979;12;6;0	0859937305338302;5	236772;5	042831;5	04505;5	139366;5	19466;5	005129;5	202974;4	83695;5	235623;5	250314;4	976104;4	849102;5	052451;4	996234;5	063398;5	307629;4	979287;5	121507;5	128354;5	027068;4	925008;5	09198;5	090816;4	953895;4	961482;5	30283;5	174835;5	200347;5	304093;4	789235;5	175199;5	213318;5	276701;4	797813;5	221679;5	108122;5	263796;5	150865;5	343438;5	194219;0;0;0;6;0
17215612;17215612;"Cops8 ";"COP9 (constitutive photomorphogenic) homolog	subunit 8 (Arabidopsis thaliana) ";0	235459446932576;0	0461626191391782;24;15;0	103486138086823;0	0450964983772192;0	0040500941512662;24;15;0	102082177572777;7	856399;7	889954;7	990807;7	954839;8	047731;7	932403;7	969775;7	913727;8	193131;8	067618;8	148352;8	140367;8	078534;8	161351;8	050153;8	076332;8	164215;8	055418;8	118395;8	188919;7	866815;7	966217;7	906084;7	761753;7	968163;8	04965;7	91274;7	910671;7	880058;7	902145;8	140867;8	21926;8	153713;8	173547;8	018843;8	065289;7	907627;7	947187;7	939749;8	039143;1;1;0;1;0
17215623;17215623;"---";"---";1;0	775726015470597;18;3;0	0516396546766634;1;1;24;6;0	0598001972616417;2	97824;2	617462;2	994847;2	948697;2	921946;3	202151;2	875113;2	977584;2	912867;2	683615;2	988957;2	884618;2	694644;2	758247;2	874322;3	09421;3	421705;2	922104;2	81178;2	983261;2	768594;2	957345;3	310384;3	165415;3	145435;3	010118;2	934657;3	111249;3	309509;2	983261;2	996568;3	109859;3	02211;2	991037;2	851598;3	203824;2	875594;2	869376;3	097679;2	831078;0;0;0;6;0
17215629;17215629;"Mlph ";"melanophilin ";1;1;18;9;0	104003740250652;1;1;18;6;0	112670748067654;4	856621;4	835011;5	089709;4	84627;5	178226;4	981286;5	360273;5	373643;5	237601;4	887207;5	267548;5	0111;5	099166;4	947655;5	136968;5	063941;5	844537;5	080395;5	167877;4	727616;4	937582;4	543557;4	976087;4	957457;5	061328;5	156773;5	210899;4	951034;4	877084;4	994926;5	386653;5	080779;4	737463;4	579745;4	680686;4	884156;4	954173;5	110352;5	009313;5	038301;0;0;0;6;0
17215647;17215647;"Prlh ";"prolactin releasing hormone ";1;1;18;15;0	040682151218701;1;0	487427580527979;24;0;0	0956365457088713;4	929577;5	034085;5	251654;5	112903;4	974663;4	848158;5	099492;4	855274;5	409888;4	979488;4	953921;5	202055;5	313761;5	024788;4	753456;5	135459;5	299894;5	047064;4	965084;4	993383;5	159783;5	089707;5	383914;5	17752;5	547586;4	846026;5	336849;5	032642;4	86936;5	146741;5	051897;5	521448;4	818043;4	820802;5	077329;5	040245;5	390761;4	935184;4	885671;5	297957;0;0;0;6;0
17215650;17215650;"Lrrfip1 ";"leucine rich repeat (in FLII) interacting protein 1 ";0	202388377111593;0	0363828729872516;12;6;0	160630795831718;0	849707596467717;0	348630362769571;24;21;0	0910380535341197;7	119364;7	142685;7	339657;7	076757;7	219036;7	407264;7	421541;7	526508;7	656596;7	546831;7	445225;7	391038;7	054948;7	505853;7	181784;7	596942;7	415359;7	215955;7	164014;7	65101;7	457441;7	161949;7	316498;7	295827;7	452737;7	181867;7	166721;7	431705;7	291002;7	434318;7	387602;7	307391;7	681165;7	039945;7	288913;7	50888;7	58135;7	633397;7	34436;7	436215;1;0;1;4;0
17215681;17215681;"Rbm44 ";"RNA binding motif protein 44 ";1;1;18;3;0	072956449255703;1;1;18;6;0	068668200181197;2	771958;2	845456;3	090637;3	023839;2	941541;2	786465;3	290817;2	841447;2	856594;2	869519;2	612146;2	667035;3	24027;2	917313;2	813709;3	41006;2	847805;2	741051;3	098562;2	759324;2	91048;2	609559;2	734797;3	113488;2	732107;3	035805;2	794581;2	812086;2	979743;3	14499;3	06924;2	704844;2	864765;2	832746;2	921758;2	982907;3	114705;2	951221;2	84658;2	667746;0;0;0;6;0
17215697;17215697;"Ramp1 ";"receptor (calcitonin) activity modifying protein 1 ";1;1;18;9;0	0146346354968275;1;0	487427580527979;12;0;0	0736115836884721;5	225404;5	045312;5	183793;5	07167;5	187925;5	213363;5	113119;5	048491;5	180797;5	25927;5	015237;5	281304;4	995744;5	170485;5	309125;5	231591;5	027008;5	231039;4	913242;5	404109;5	003836;5	18629;5	221352;5	210926;5	117571;4	912062;5	150064;4	718781;4	900201;5	028123;5	020339;5	41587;4	976162;5	115298;5	215292;5	402044;4	947366;5	295803;5	174105;4	936156;0;0;0;6;0
17215705;17215705;"Ube2f ";"ubiquitin-conjugating enzyme E2F (putative) ";0	172047206461864;0	0284640494033462;18;15;0	128097696712802;0	317784681744533;0	0727573832256495;24;18;0	0915880058331876;6	531979;6	599687;6	566322;6	61192;6	341534;6	343405;6	535516;6	466376;6	466864;6	318416;6	696641;6	683147;6	515212;6	818992;6	956756;6	523596;6	534857;6	686342;6	446826;6	457943;6	402055;6	469543;6	424247;6	394757;6	409415;6	532999;6	319093;6	259816;6	416681;6	138486;6	389136;6	646579;6	453419;6	624276;6	431339;6	645759;6	529464;6	416406;6	576999;6	519489;1;0;1;4;0
17215720;17215720;"Scly ";"selenocysteine lyase ";0	585595312289092;0	202501918446191;24;6;0	0637955273520397;0	102042346624954;0	0130035835337693;24;3;0	0841015127873746;9	330267;9	317888;9	283846;9	374273;9	159686;9	165909;9	110144;9	476141;9	329975;9	536041;9	256227;9	288828;9	279675;9	274787;9	200948;9	201331;9	117657;9	193312;9	197951;9	200351;9	280518;9	275348;9	203418;9	176574;9	219651;9	266901;9	338138;9	128817;9	25639;9	130139;8	99792;8	979196;9	085608;8	993475;9	091803;9	140641;9	22225;9	185671;9	20407;9	204287;0;1;1;5;0
17215738;17215738;"Espnl ";"espin-like ";0	172047206461864;0	0284640494033462;24;12;0	12589753396314;1;1;12;0;0	0446520254649781;4	098835;4	345662;4	32531;4	202498;4	369229;4	43301;4	462929;4	382676;4	730443;4	654653;4	731941;4	517128;4	269779;4	796086;4	559458;4	732787;4	401087;4	385715;4	382112;4	634321;4	416253;4	374123;4	763195;4	677802;4	518071;4	736433;4	635645;4	418361;4	424137;4	461202;4	532948;4	65789;4	496686;4	59591;4	427738;4	353561;4	501836;4	75971;4	234935;4	35813;1;0;1;4;0
17215750;17215750;"Klhl30 ";"kelch-like 30 (Drosophila) ";1;1;24;6;0	0454507025743275;1;1;24;6;0	042832462940289;4	086758;4	150398;4	211149;4	206766;4	271604;4	244989;3	835171;4	030316;4	248097;4	304398;4	19645;4	275775;3	977616;3	990807;4	13589;4	245272;4	234035;3	90664;4	182266;3	661703;4	384687;3	924349;4	054664;4	24869;4	285538;4	298772;4	092969;4	063626;4	090909;4	490868;4	271778;3	910035;3	864965;4	278491;4	214385;3	863654;4	330869;4	054559;4	046475;4	320151;0;0;0;6;0
17215762;17215762;"Fam132b ";"family with sequence similarity 132	member B ";1;1;24;6;0	0231144367935116;1;0	571909904312602;24;18;0	0934052702608377;4	816295;4	910685;4	885703;4	740345;4	761499;4	557523;4	84274;4	819076;4	974586;5	022604;4	761169;4	819109;5	015655;4	84302;4	577948;4	815379;4	519471;4	854308;4	930763;4	778835;4	728435;4	82185;4	751077;5	001726;5	00068;4	612686;4	73956;4	771162;5	113626;4	415971;4	812697;4	990275;5	053622;4	712583;4	918612;4	801171;5	033409;5	022604;5	04063;4	866764;0;0;0;6;0
17215773;17215773;"Traf3ip1 ";"TRAF3 interacting protein 1 ";0	356019044123257;0	0904198862099127;18;12;0	0896112888263801;1;1;18;3;0	0745188016887344;5	245317;5	610598;5	119065;5	280917;5	233459;5	132795;5	477856;5	301744;5	305604;5	267984;5	245671;5	677413;5	477324;5	536891;5	275812;5	194216;5	182818;5	301582;5	188004;5	09281;5	138621;5	427322;5	273762;5	414409;5	352867;5	312874;5	008719;5	389839;5	636783;5	569505;5	469621;5	076001;5	127349;5	415243;5	110403;5	296636;5	330521;5	275513;5	246776;5	462144;0;0;0;6;0
17215788;17215788;"Asb1 ";"ankyrin repeat and SOCS box-containing 1 ";0	356019044123257;0	0904198862099127;18;12;0	110571524811008;1;1;18;3;0	0591374614309744;6	47105;6	122458;6	15839;6	301191;6	153625;6	069321;6	294042;6	33309;6	270398;6	299091;6	186187;6	551546;6	251937;6	553629;6	634753;5	979353;6	13885;5	872326;5	959689;6	346739;6	120552;6	2913;6	421114;6	375043;6	3175;6	150997;6	512427;6	209074;6	375239;6	33699;6	121971;6	211137;6	216202;6	277508;6	301385;6	221972;6	281139;6	088238;6	397811;6	242431;0;0;0;6;1
17215799;17215799;"Twist2 ";"twist homolog 2 (Drosophila) ";1;1;18;0;0	117972457936297;0	685689717449119;0	244063887363312;18;15;0	172038726309296;2	655044;3	68937;3	650319;3	003438;3	463961;2	832757;3	427931;3	151722;3	20751;3	087916;2	937151;3	383023;2	842995;2	992886;3	138947;2	681875;3	511253;3	173491;3	551915;2	93902;3	047715;2	927933;3	220671;2	848309;3	047168;3	00022;3	202652;2	693302;2	91206;2	594932;3	309871;3	854927;2	821729;3	488861;3	221442;3	393556;3	227882;2	943614;2	814961;2	83762;0;0;0;6;0
17215807;17215807;"Olfr1413 ";"olfactory receptor 1413 ";0	655950938169976;0	244063887363312;24;21;0	0970663156204304;1;1;24;18;0	0797612913644519;2	555318;2	422299;2	447211;2	239655;2	300318;2	556036;2	550835;2	160653;2	274266;2	231746;2	38746;2	475455;2	281645;2	252643;2	365598;2	444303;2	500478;2	494097;2	716417;2	699004;2	386208;2	169284;2	222625;2	135603;2	648924;2	219524;2	191732;2	464036;2	664376;2	32236;2	335238;2	248589;2	711629;2	332652;2	464847;2	071131;2	393126;2	727566;2	458422;2	591287;0;0;0;6;0
17215811;17215811;"Olfr1412 ";"olfactory receptor 1412 ";1;1;24;6;0	0708708378045935;0	94447541212297;0	413307986671543;12;0;0	101070307768899;2	751011;2	821454;3	125578;2	449543;3	322742;2	802735;3	029102;2	862501;3	104824;2	768605;2	49931;3	051389;2	88699;2	919225;2	823223;2	663742;2	585121;2	764735;3	2906;2	718767;3	180698;2	849991;3	170504;3	089652;2	939038;2	670907;3	372094;2	953421;2	691823;2	75324;2	900372;2	935576;3	069205;2	832069;2	852085;2	608039;2	758647;3	036553;2	835196;3	026243;0;0;0;6;0
17215813;17215813;"Olfr1411 ";"olfactory receptor 1411 ";0	818636641788786;0	348630362769571;12;0;0	106327823463716;0	685689717449119;0	244063887363312;12;9;0	124796215151442;5	815927;6	453421;6	264819;6	165386;6	081266;5	788782;6	088666;5	954801;5	881526;5	52359;6	341846;6	220355;6	097644;6	073719;5	939646;5	882233;6	354682;6	174723;6	148293;6	05086;5	968662;6	104676;6	311817;5	974468;5	98505;6	225957;6	19641;5	927508;6	140033;6	041091;5	580055;5	964846;5	889596;6	266788;6	139257;6	823555;6	586351;5	977977;6	46871;6	092024;0;0;0;6;0
17215815;17215815;"Olfr1410 ";"olfactory receptor 1410 ";1;1;24;6;0	117424273404182;1;0	571909904312602;24;6;0	14775632588996;3	050959;3	471341;3	568349;3	218504;3	253841;3	521905;3	041774;3	187469;3	719229;3	386881;3	194431;3	021967;3	255305;3	30044;3	112145;3	239826;2	92704;3	374831;3	042048;3	234458;3	427161;3	303638;3	606716;3	337862;3	452473;3	346512;3	4546;3	796674;3	525748;3	076544;3	696862;2	901241;3	464962;3	213774;3	08994;2	894021;3	059379;3	347186;3	42999;3	187469;0;0;0;6;0
17215817;17215817;"Olfr12 ";"olfactory receptor 12 ";1;1;24;18;0	0748117206728413;0	273990841130699;0	0581545539943373;18;15;0	140706117728139;2	603944;2	99293;2	677608;2	652768;2	54888;2	614397;2	724645;2	55254;2	882396;2	40828;2	733145;2	554583;2	808999;2	941638;2	652803;2	734421;2	928964;2	794209;2	821866;2	321643;2	518262;2	567475;2	76864;2	587279;2	938465;2	699927;2	498627;2	512223;2	707771;2	390928;2	905041;3	193312;2	841487;2	959744;2	596824;2	46264;2	276295;2	711215;2	656229;2	758829;0;0;0;6;0
17215820;17215820;"Gpc1 ";"glypican 1 ";0	734451438609957;0	29250152244679;12;9;0	137364154303556;0	171985418993212;0	0284640494033462;24;15;0	198301025715956;6	619704;6	888017;6	675159;6	81081;6	456065;6	520474;6	983902;6	536101;6	850938;7	015409;6	514859;6	906996;6	753047;6	750751;6	599307;6	751153;6	815137;7	047572;7	101103;7	047941;6	267649;6	493614;6	590514;6	512833;6	795727;6	393362;6	597337;6	647572;6	747473;7	125433;7	09097;7	119746;6	738358;6	895076;7	137108;6	691838;6	590551;6	544269;6	879505;6	912207;0;1;1;5;0
17215832;17215832;"Mir149 ";"microRNA 149 ";1;1;12;0;0	0436981384171572;1;1;18;9;0	126360688904817;4	816651;4	580212;4	957358;4	155283;4	753119;4	37749;5	120696;4	394839;4	963589;4	532093;4	580458;4	696599;4	770459;4	664827;4	709539;4	62719;4	688734;4	776012;4	625988;4	501141;4	342376;4	593644;4	704678;4	880578;4	849701;4	662733;4	641637;5	057519;5	38349;5	044237;5	475524;4	498687;4	756718;4	974557;4	655705;4	895845;4	822428;4	835093;3	890713;4	634526;0;0;0;6;0
17215834;17215834;"Dusp28 ";"dual specificity phosphatase 28 ";0	27185920913524;0	0581545539943373;18;15;0	124488623701626;1;0	775726015470597;24;18;0	0828941279584988;6	525023;6	449096;6	669143;6	396525;6	603078;6	418365;6	556332;6	196572;6	508451;6	503249;6	670643;6	859663;6	556455;6	883784;6	851795;6	626167;6	327346;6	761875;6	410679;6	282403;6	521156;6	607445;6	447502;6	48777;6	88253;6	272739;6	610456;6	618261;6	485147;6	378743;6	57926;6	673141;6	082044;6	615008;6	908622;6	603631;6	445799;6	674459;6	701112;6	940445;0;0;0;6;0
17215839;17215839;"Rnpepl1 ";"arginyl aminopeptidase (aminopeptidase B)-like 1 ";0	0591345476698108;0	00549888554366661;18;9;0	0897509424156645;0	0845658840148356;0	00984913963131566;18;12;0	0245871634420285;8	836864;8	878404;9	0354;8	8471;8	667427;9	125896;9	139793;9	111948;8	961125;9	031988;8	965402;8	971658;8	924084;8	96218;8	937999;8	851435;8	94175;8	838458;8	883958;9	03125;8	98412;8	996803;8	954336;8	749578;8	978348;8	954424;8	974691;9	003798;9	038157;9	095309;9	148825;9	165281;8	940247;8	919411;9	040759;8	87486;8	732423;8	668545;8	806482;8	815264;1;1;0;2;1
17215853;17215853;"Capn10 ";"calpain 10 ";0	03268048365417;0	00212987906486358;24;9;0	198437850878115;1;1;12;0;0	0566028371738118;6	796567;6	640129;6	859127;6	79177;6	724923;7	054462;7	098897;6	255762;6	963882;6	937696;6	947501;6	862819;6	865983;7	069238;6	997643;6	77091;6	634132;6	539218;6	345876;6	55302;6	655619;7	176314;6	867059;6	863692;6	795325;6	683842;6	675306;6	706022;7	092018;7	003617;7	044717;6	977158;6	659665;6	881749;6	993903;6	959543;6	782453;6	914816;6	712506;6	706633;1;0;1;4;0
17215873;17215873;"Gpr35 ";"G protein-coupled receptor 35 ";0	910587339979751;0	413307986671543;18;3;0	102965353942479;0	364769062591698;0	0904198862099127;18;9;0	0921103809677892;4	216478;4	23816;4	257155;4	192856;4	266363;4	192224;4	054886;4	208203;3	782919;4	315255;4	117892;3	963447;4	037241;3	852778;4	263;4	002749;4	528882;4	610445;4	385725;3	836618;4	09715;4	171339;4	224191;4	188698;4	043601;4	319019;4	393863;4	216908;4	632058;4	483368;3	970407;4	235803;4	299467;4	233476;4	040522;4	211764;4	253365;4	079223;4	206253;4	071014;0;0;0;6;0
17215879;17215879;"Aqp12 ";"aquaporin 12 ";1;1;12;0;0	0881496991096676;1;1;24;18;0	0989864640847426;3	930249;3	991916;3	734533;3	698111;3	535917;3	566195;3	81339;3	541191;3	028293;3	693304;3	734533;3	742059;3	611944;3	748079;3	643697;3	60572;3	390582;3	96932;4	179019;3	385978;3	875342;3	662533;3	578499;3	828263;3	662533;3	959904;3	800796;3	84991;3	504313;3	951149;3	453353;4	167123;3	8654;3	944224;3	870487;4	034691;3	556232;4	10276;3	750207;4	062352;0;0;0;6;0
17215885;17215885;"Agxt ";"alanine-glyoxylate aminotransferase ";0	00697335944557275;0	00015190562791182;24;6;0	39271649966929;3	68737238485138e-05;5	36958741293107e-08;24;6;0	305580084577063;9	659791;9	872193;9	623487;9	768005;9	773051;9	727545;9	901664;9	917959;9	971643;10	13317;9	103785;9	113263;9	375767;9	463452;9	234622;9	293311;9	179998;9	366996;9	278101;9	225842;10	26301;10	23192;10	27673;10	14072;10	15561;10	44325;10	32038;10	44312;10	27821;10	63036;10	0025;10	04957;9	983736;10	18026;9	84938;9	979272;9	699865;9	779347;9	710257;9	706872;1;1;0;1;3
17215899;17215899;"E030010N08Rik ";"RIKEN cDNA E030010N08 gene ";0	31183456733663;0	0727573832256495;18;0;0	131242377345434;0	5393891155285;0	167047281432509;12;3;0	0760924678302655;4	627325;4	699709;4	747547;4	791657;4	879531;4	402904;4	229546;4	321921;4	690887;4	755531;4	608022;4	603529;4	7371;4	580148;4	444797;4	653442;4	762642;4	479113;4	679605;4	699715;4	559669;4	786439;4	727979;4	659571;4	887226;4	587196;5	048611;4	646159;4	68475;4	570927;4	911141;4	742843;4	674227;4	729259;4	691363;4	343278;4	273746;4	723971;4	565579;4	67169;0;0;0;6;0
17215932;17215932;"Sned1 ";"sushi	nidogen and EGF-like domains 1 ";0	27185920913524;0	0581545539943373;24;6;0	143887744690088;0	47567827996484;0	136982452163788;24;3;0	123184188467032;6	325472;6	378685;6	302942;6	403448;6	533835;6	524981;6	409881;5	973801;6	142687;6	408222;6	024919;6	302021;6	173592;6	353905;6	246367;6	126224;6	002167;6	158124;5	806094;6	250783;6	754355;6	871917;6	643551;6	5655;6	550903;6	698184;6	248824;6	734911;6	530419;6	875486;6	291894;6	553504;6	055506;6	402388;6	551402;6	621245;6	349582;6	604303;6	609095;6	64174;0;0;0;6;3
17215968;17215968;"Ppp1r7 ";"protein phosphatase 1	regulatory (inhibitor) subunit 7 ";1;1;24;6;0	0266743658833954;0	0182709002491099;0	00107076630185874;24;9;0	191983203402748;8	661535;8	857511;8	775789;8	81694;8	876219;8	738617;8	742819;8	875874;8	894205;8	871032;8	713832;8	724457;8	767035;8	927607;8	812834;8	700835;8	782948;8	599155;8	918813;8	84271;8	439925;8	568978;8	571408;8	462833;8	507936;8	848479;8	777686;8	822049;8	764639;8	618684;8	812685;8	788734;8	768616;8	770006;8	693158;8	516956;8	480961;8	210059;8	507751;8	529053;0;1;1;5;2
17215982;17215982;"---";"---";1;1;18;0;0	187294908666787;1;0	487427580527979;24;18;0	228444103914461;4	297844;3	406548;3	149058;3	755897;3	417509;3	47133;3	260813;3	270422;3	969085;2	97976;3	433183;2	971671;3	76781;3	023485;2	84363;3	465903;3	148819;4	118624;3	496134;3	067906;3	084436;3	97528;3	133367;3	687573;2	835602;3	558053;2	930811;2	830158;3	059949;3	415373;3	237993;3	363106;4	352028;3	449985;3	407067;3	184765;3	855438;3	869065;3	784712;3	347796;0;0;0;6;0
17215984;17215984;"Ano7 ";"anoctamin 7 ";1;0	571909904312602;24;3;0	169239467339274;0	0689737367653266;0	00739363037571795;18;12;0	0633316653035824;4	287907;3	931476;3	679619;3	946208;3	844582;3	647884;3	338211;3	770298;4	060958;3	721387;3	396407;3	715752;3	55383;3	377494;4	05923;3	386732;3	926757;3	307564;3	463071;3	829997;3	762281;3	464675;3	903399;3	650961;3	877179;4	084487;3	939952;3	847891;3	973978;3	921193;3	553015;3	74175;4	298035;4	034119;4	16452;3	558275;3	218956;3	040113;3	703151;3	650742;0;1;1;5;0
17216010;17216010;"---";"---";0	404509878078838;0	111643235689565;18;15;0	087549365452443;0	764991740153275;0	29250152244679;12;0;0	0597933029705259;9	483269;9	378416;9	415646;9	217682;9	523776;9	343884;9	16943;9	365683;9	286413;9	278697;9	472865;9	411409;9	504555;9	381672;9	38942;9	518354;9	379139;9	302942;9	312288;9	266761;9	427929;9	480291;9	494932;9	499788;9	183908;9	278791;9	210714;9	381956;9	395477;9	307405;9	262936;9	413401;9	327602;9	434358;9	488409;9	109939;9	340875;9	383265;9	433533;9	380531;0;0;0;6;0
17216012;17216012;"Sept2 ";"septin 2 ";1;0	667693940844649;24;0;0	0462645824794733;0	273990841130699;0	0581545539943373;24;18;0	0865714367740597;8	96354;9	092661;8	952459;9	063835;9	048366;8	9834;9	002584;9	023914;8	922294;8	796224;8	96278;8	856307;8	83724;9	123464;8	946793;8	984598;9	042958;8	878244;8	983986;9	13302;8	845169;8	948861;9	007735;8	944989;8	877454;9	023901;8	935786;8	884109;8	926136;8	875023;9	044368;8	936552;9	018954;9	137486;9	038152;9	150194;8	898762;9	008648;9	105824;9	080904;0;0;0;6;0
17216031;17216031;"Farp2 ";"FERM	RhoGEF and pleckstrin domain protein 2 ";0	086802959521776;0	00984913963131566;18;12;0	0631080427840325;0	12275385002056;0	0170218866592153;24;6;0	0631453426667401;7	785563;8	005933;7	610045;7	837114;7	823737;8	06316;7	942147;7	952839;7	870872;7	859151;8	027861;8	043642;7	870188;7	98926;7	941069;7	893294;7	651413;7	775622;7	633577;7	763191;7	942171;7	861579;7	938354;7	870915;7	87292;7	916804;7	834953;8	071991;7	926821;8	150887;7	832253;7	925768;7	839474;7	881928;8	060845;7	750273;7	461591;7	782355;7	850949;7	786791;1;1;0;3;0
17216061;17216061;"---";"---";0	356019044123257;0	0904198862099127;24;21;0	275807707108594;0	47567827996484;0	136982452163788;18;3;0	101180262873374;3	994529;3	571619;3	320679;3	117191;3	676208;3	128411;3	358489;2	90825;3	126377;3	616423;3	458841;3	302017;3	394249;3	501707;2	760298;3	800262;3	734769;3	901803;4	084492;3	282062;3	169554;3	411075;3	5379;3	6626;3	314334;3	224975;2	946409;3	498384;3	325569;3	69738;3	274271;3	192728;3	489018;2	797032;3	290334;3	739435;3	733247;2	832075;3	976567;4	209854;0;0;0;6;0
17216063;17216063;"Bok ";"BCL2-related ovarian killer protein ";0	00697335944557275;0	00015190562791182;24;3;0	261685193698041;0	00201370612347503;3	85398301143547e-05;24;0;0	609100190323834;7	427399;7	257456;7	292053;7	400004;7	358614;7	186069;6	826365;7	390508;7	170357;7	142752;6	710551;6	620887;6	508299;6	768737;6	70166;7	295756;7	081155;7	210962;7	12576;6	927332;7	862057;7	457596;7	745871;8	170962;7	934053;7	281748;7	455924;6	975134;7	178817;6	878372;6	917714;6	372495;6	692652;6	669138;7	011338;7	835544;8	042685;7	851905;7	538975;7	491579;1;1;0;2;8
17216070;17216070;"Atg4b ";"autophagy related 4B	cysteine peptidase ";0	655950938169976;0	244063887363312;24;15;0	0992827418260588;0	171985418993212;0	0284640494033462;24;21;0	0754385708343631;7	082383;7	10428;7	252538;7	046729;7	006783;7	190167;7	159781;7	137649;7	207841;6	885548;7	231006;7	35149;7	009678;7	440727;7	190565;7	259911;7	191539;7	323048;7	068659;7	393907;7	128805;7	210933;7	146455;7	046838;7	215516;6	973592;7	103662;7	001481;7	006898;7	128018;7	190936;7	039169;6	986427;7	226908;7	112767;7	175881;7	095214;7	239108;7	297698;7	217428;0;1;1;5;0
17216087;17216087;"Ing5 ";"inhibitor of growth family	member 5 ";0	27185920913524;0	0581545539943373;12;3;0	130053554069564;1;1;18;3;0	054997881557213;6	903887;6	465109;6	458298;6	834642;6	455953;6	389062;6	702135;6	694883;6	516922;6	639798;6	565236;6	724576;6	708595;6	764793;6	800605;6	194027;6	109573;6	477505;6	348697;6	63944;6	577093;6	619788;6	784078;6	877489;6	59166;6	666549;6	427818;6	546909;6	80266;6	797084;6	612225;6	800481;6	334176;6	606129;6	571378;6	689948;6	419437;6	62349;6	658713;6	573897;0;0;0;6;0
17216096;17216096;"D2hgdh ";"D-2-hydroxyglutarate dehydrogenase ";1;1;24;12;0	0156281205243949;1;1;18;3;0	0618204013354917;7	517836;7	747188;7	612929;7	747409;7	615982;7	671032;7	689648;7	624331;7	475421;7	750209;7	613061;7	576326;7	675681;7	70073;7	660065;7	64402;7	402147;7	765881;7	628818;7	621586;7	77272;7	631391;7	848112;7	524518;7	623169;7	677747;7	508635;7	772627;7	794738;7	779227;7	611266;7	579221;7	457316;7	668787;7	691514;7	984978;7	588407;7	471878;7	803376;7	712882;0;0;0;6;0
17216113;17216113;"Gal3st2 ";"galactose-3-O-sulfotransferase 2 ";1;0	571909904312602;24;15;0	131960090728338;1;1;18;9;0	161604305092717;4	826658;4	94479;5	054127;4	719869;5	077839;5	040575;4	836765;6	267279;5	190115;4	908973;4	553802;5	112946;6	047296;5	367952;5	214615;5	204248;7	336186;5	011849;5	153438;4	967954;5	126326;4	767284;5	558362;4	93652;5	090334;5	393244;5	351271;4	911319;5	310583;5	651871;5	463163;5	934661;5	168661;5	301759;5	261059;5	658999;5	388291;4	781829;5	459304;5	477686;0;0;0;6;0
17216120;17216120;"Gm9994 ";"predicted gene 9994 ";0	734451438609957;0	29250152244679;24;18;0	277203712671352;0	273990841130699;0	0581545539943373;24;12;0	206325980575642;3	573416;3	759303;3	85358;3	284435;3	423184;3	413804;3	773324;5	211022;3	212086;3	698495;3	366494;3	738398;4	833451;3	675091;3	729444;4	112336;5	212056;4	032953;4	610844;3	855419;3	768769;3	141632;3	126363;3	880701;4	387136;4	084793;3	904424;3	608644;4	427874;3	974049;4	090505;4	826654;4	14753;3	871857;3	975469;3	680899;3	826641;3	89097;3	85595;3	258739;0;0;0;6;0
17216127;17216127;"Gm7889 ";"predicted gene 7889 ";1;0	667693940844649;24;12;0	114503038514405;0	94447541212297;0	413307986671543;12;0;0	169285959610137;4	334993;4	727507;4	431339;4	16771;4	17167;4	25585;5	158817;4	80971;4	897347;4	095785;4	85501;3	865356;4	983827;4	799079;5	203834;4	778256;4	203876;5	037477;4	742057;4	83271;4	499482;4	673082;4	840307;4	842484;5	029885;4	643746;4	433249;4	604357;4	378554;4	038524;4	65501;4	955441;4	806453;4	299611;4	771843;5	028984;5	002178;4	148705;4	516225;4	424311;0;0;0;6;0
17216133;17216133;"Gm6086 ";"predicted gene 6086 ";1;1;24;12;0	0756409801504781;1;1;18;0;0	116680750623764;3	558964;3	98298;4	115012;3	966429;3	506095;3	836448;3	79652;3	9354;4	082942;3	477957;4	099722;3	907998;3	886429;3	85151;3	602663;3	763063;3	43329;3	420183;4	121757;3	618587;4	149674;3	94177;3	837723;3	916206;3	477946;3	57623;4	030873;3	67345;3	750456;3	760639;3	581432;3	913242;3	640409;3	239475;3	842991;4	619167;3	205389;3	799209;4	250254;3	388943;0;0;0;6;0
17216144;17216144;"Neu4 ";"sialidase 4 ";1;1;18;3;0	0577700936928549;0	849707596467717;0	348630362769571;24;6;0	110987833928431;4	77682;4	660062;4	848574;4	74296;4	729926;4	947348;4	634468;4	807352;4	907336;4	656854;4	865923;4	629063;4	519003;4	780337;4	615468;4	954837;4	520716;4	584741;4	767993;4	853438;4	710047;4	775615;4	730948;4	959463;4	956214;4	729209;4	989791;4	698325;5	051862;4	734913;4	944952;4	708241;4	44541;4	686414;4	800878;4	659811;5	029928;4	701727;4	490328;4	424464;0;0;0;6;0
17216153;17216153;"4930440C22Rik ";"RIKEN cDNA 4930440C22 gene ";0	655950938169976;0	244063887363312;18;6;0	0830343118778695;0	94447541212297;0	413307986671543;24;15;0	0532606969725331;2	283291;2	33685;2	210031;2	198631;2	436433;2	18414;2	333114;2	590712;2	32093;2	344097;2	20399;2	269166;2	010787;2	176914;2	132062;2	134821;2	156283;2	270657;2	300504;2	586731;2	180136;2	243954;2	133763;2	28993;2	20705;2	281902;2	176857;2	176095;2	266544;2	274881;2	424134;2	271462;2	499372;2	232615;2	278155;2	197559;2	150714;2	396486;2	317347;2	338674;0;0;0;6;0
17216158;17216158;"Fam174a ";"family with sequence similarity 174	member A ";0	404509878078838;0	111643235689565;24;6;0	109716809489248;0	94447541212297;0	413307986671543;18;12;0	0581666038204052;6	685346;6	601472;6	633927;6	504292;6	428999;6	509545;6	666716;6	666202;6	34499;6	485586;6	389894;6	298553;6	543198;6	506719;6	426272;6	389397;6	539615;6	293972;6	387065;6	065759;6	576648;6	497933;6	352721;6	786961;6	61297;6	740634;6	790213;6	458455;6	571638;6	702633;6	809825;6	738191;6	475817;6	899035;6	553463;6	576537;6	048402;6	51726;6	336489;6	616334;0;0;0;6;0
17216165;17216165;"---";"---";1;1;12;6;0	0469350964847335;0	685689717449119;0	244063887363312;12;6;0	127555345811632;1	855141;1	942628;2	294002;1	928633;2	060166;2	290361;2	127412;1	933644;2	108581;1	750028;1	937618;2	193719;1	982726;1	63222;2	019526;1	999484;1	992484;2	120127;2	154028;1	968838;1	974036;3	024903;2	058409;1	843646;1	772759;2	177333;2	046602;2	578932;2	400159;2	254486;2	075717;2	222696;2	072474;2	150607;2	035982;2	387083;2	479485;2	117048;1	957254;2	079773;0;0;0;6;0
17216167;17216167;"---";"---";0	31183456733663;0	0727573832256495;12;6;0	0880411582187559;1;0	487427580527979;24;15;0	0789032172854821;1	975231;1	884869;1	752652;1	891878;1	916386;1	987726;2	260076;1	97648;2	332582;2	06325;2	039454;2	00292;2	19306;1	892248;2	19914;2	260432;1	947031;2	271326;2	009425;1	911709;1	939107;1	912004;1	888261;2	123616;1	847866;1	881077;1	95925;2	117246;1	944838;2	104637;2	058717;2	0484;2	270054;2	115867;1	882433;2	007623;2	292697;1	94956;2	009107;2	130867;0;0;0;6;0
17216169;17216169;"---";"---";1;1;24;18;0	0688644223129768;0	417223815828317;0	111643235689565;24;6;0	14956793346336;3	227425;3	358732;3	379407;3	369231;3	552921;3	491678;3	263136;3	369819;3	200979;3	173312;3	484717;3	179736;3	557516;3	276314;3	387038;3	623567;3	666397;3	199204;3	860569;3	253759;3	340336;3	399684;3	085571;3	338284;3	517656;3	401713;3	542964;2	944373;3	293624;3	585344;3	088418;3	305096;3	188719;3	187996;3	08775;3	307644;2	989616;3	075712;3	212875;3	082909;0;0;0;6;0
17216172;17216172;"Gm7133 ";"predicted gene 7133 ";0	585595312289092;0	202501918446191;24;0;0	0562194085217129;1;1;24;18;0	0733798294409386;2	140729;2	295024;2	255172;2	095402;2	167054;2	095139;2	150428;2	114501;2	012573;2	330972;1	966038;2	163145;2	092315;1	895787;2	06952;2	188114;2	240261;2	108034;2	171389;1	983971;2	040465;2	103168;1	899598;2	125244;2	294718;2	627169;2	052627;1	902908;2	058701;2	32198;2	160491;2	172712;2	525772;2	206604;1	970881;2	505172;2	097368;2	383934;2	160975;2	150092;0;0;0;6;0
17216186;17216186;"Gm7135 ";"predicted gene 7135 ";1;1;24;0;0	0349660767762843;1;1;18;9;0	107177235484617;2	158323;2	23489;2	356273;2	388764;2	655707;2	203859;2	447653;2	27669;2	324876;2	300591;2	136558;2	337195;2	5041;2	290346;2	409631;2	099959;2	77796;2	186248;2	436481;2	511912;2	606939;2	012615;1	97905;2	316656;2	152807;2	46769;2	279623;2	124445;2	508169;2	651264;2	59602;2	229623;2	031115;2	726464;2	273718;2	116414;2	737466;2	532539;2	228982;2	332444;0;0;0;6;0
17216201;17216201;"Gin1 ";"gypsy retrotransposon integrase 1 ";0	021783685182131;0	00107076630185874;24;12;0	313140823834899;0	00201370612347503;3	85398301143547e-05;24;15;0	395589474521251;7	788932;7	702494;7	615366;7	613304;7	58789;7	586184;7	854526;8	006198;8	147979;8	04603;8	492332;8	205491;8	134831;8	096111;8	659933;7	634718;7	50502;7	651228;7	806512;7	748442;7	790963;7	857325;7	944657;7	860996;7	884516;8	074101;8	149857;8	257317;7	91758;8	594677;8	574953;8	911026;8	565152;8	566415;8	741276;8	166487;8	339518;8	518095;8	360513;8	59087;1;1;0;2;4
17216215;17216215;"---";"---";1;1;18;0;0	0868595827873933;0	237149003269345;0	0461626191391782;12;0;0	147030834332463;2	84701;2	848081;2	612131;2	617462;2	741688;2	205445;2	715025;2	736903;2	652559;2	499186;2	484731;3	028516;2	742087;2	563607;2	229436;2	623972;2	759136;2	738871;2	685719;2	008215;2	872409;2	657716;2	493933;2	89236;2	914318;2	5395;2	552638;2	343473;2	603522;2	459885;2	476975;2	605882;2	683693;2	655218;2	760289;2	266987;2	552074;2	681507;2	607943;2	197767;0;1;1;5;0
17216217;17216217;"---";"---";1;1;18;9;0	0489689123641214;1;1;18;12;0	0876877816048581;2	201367;1	899592;1	849501;1	946647;1	761352;2	315596;1	856565;1	722573;2	680035;1	84501;2	008666;2	015082;2	084763;1	964084;1	833181;1	810205;2	053548;2	162426;1	694846;2	13113;2	34416;2	007319;1	809902;1	920662;2	074889;2	08982;2	077628;1	672534;1	810162;2	532001;2	217244;1	907003;3	252717;1	956375;2	165804;2	071131;2	228866;2	114995;2	040737;2	044258;0;0;0;6;0
17216219;17216219;"1810006J02Rik ";"RIKEN cDNA 1810006J02 gene ";1;1;12;6;0	0821679292942204;0	364769062591698;0	0904198862099127;24;21;0	0917437461017439;2	108535;2	295789;2	228812;2	288065;2	296164;2	42795;2	14699;2	204424;2	490367;2	509382;2	1869;2	26442;2	300099;2	519786;2	675434;2	414237;2	410122;2	306774;2	776829;2	361053;2	471843;2	32616;2	312424;2	43612;2	553953;2	230836;2	213045;2	353655;2	322255;2	492879;2	599254;2	227659;2	584962;2	266137;2	306273;2	614279;2	638776;2	362908;2	487734;2	64066;0;0;0;6;0
17216223;17216223;"Slco6d1 ";"solute carrier organic anion transporter family	member 6d1 ";1;1;24;12;0	062541119922216;1;1;24;18;0	0213829090630814;2	516631;2	500979;2	669112;2	285912;2	453421;2	731443;2	559363;2	394862;2	417719;2	869808;2	628202;2	292906;2	70783;2	447285;2	47638;2	330569;2	543845;2	31567;2	487642;2	446138;2	706201;2	535362;2	525273;2	360881;2	485459;2	525117;2	541415;2	34334;2	679897;2	526529;2	548008;2	796305;2	419612;2	555318;2	559681;2	397018;2	676112;2	610101;2	237147;2	756387;0;0;0;6;0
17216240;17216240;"---";"---";1;0	571909904312602;24;0;0	178579464035272;0	607903207582824;0	202501918446191;24;3;0	146161446544993;3	704254;3	807307;3	059505;3	500587;3	356108;3	317498;3	180702;3	362115;3	711272;2	891383;3	525321;3	013007;3	461183;3	003417;3	200965;3	668736;3	610359;3	542795;3	462296;3	334;3	429423;3	469342;2	980946;3	280632;3	427359;3	385122;3	346076;3	233479;3	28146;3	387167;2	93293;3	055598;3	16709;3	140197;3	082916;3	028126;3	010083;3	669952;3	333846;3	34403;0;0;0;6;0
17216242;17216242;"---";"---";1;0	896947709889992;18;6;0	0416726310424479;0	171985418993212;0	0284640494033462;24;12;0	103074248386782;2	105072;2	213023;2	078291;2	26139;1	956684;2	114161;2	047579;2	280198;2	320049;2	126296;2	0396;1	925198;2	245831;2	071151;2	096625;2	132994;2	211498;2	111135;2	1014;2	022539;2	041449;2	04744;2	210474;1	98252;1	979704;2	029149;2	090626;2	24415;2	286813;2	090781;2	206952;2	468406;2	414266;2	160674;2	130787;2	068115;2	063681;2	022176;1	97168;2	205631;0;1;1;5;0
17216244;17216244;"Gm20253 ";"predicted gene	20253 ";0	585595312289092;0	202501918446191;18;3;0	177965341795812;0	94447541212297;0	413307986671543;24;21;0	147516263137747;2	710158;2	545683;2	248073;2	453761;2	537961;2	660306;2	284962;2	672743;2	532456;2	253803;2	159477;2	171147;2	062483;2	586124;2	228425;2	605913;2	718382;2	527172;2	359358;2	570779;2	414909;2	546036;2	561152;2	515706;1	910261;2	22139;1	897522;2	120714;2	512093;2	502993;2	106819;2	345175;2	172011;2	579979;2	525797;2	165574;3	03993;2	70985;3	210609;2	382393;0;0;0;6;0
17216246;17216246;"Cntnap5b ";"contactin associated protein-like 5B ";0	655950938169976;0	244063887363312;24;15;0	151364515017659;0	607903207582824;0	202501918446191;24;21;0	1368062470532;2	487372;2	481215;2	858645;2	458066;2	416717;2	849354;2	651035;3	274121;2	756917;2	501693;3	010765;3	172138;2	735126;2	697374;2	943557;2	73699;2	484354;2	783477;3	037652;2	858451;2	723798;2	677927;2	508469;2	637904;2	83028;2	478274;2	867856;2	542682;2	428855;2	583392;2	2756;3	226784;2	640607;2	551816;2	739088;3	251068;3	203133;3	056335;2	762828;2	628109;0;0;0;6;0
17216272;17216272;"---";"---";1;1;24;0;0	103109603725841;0	273990841130699;0	0581545539943373;24;0;0	161238554110148;7	617707;7	826013;8	122948;7	955117;8	042205;7	979496;7	840614;7	666318;7	771576;7	734281;7	870451;8	195129;8	044565;7	54091;7	718814;8	13689;7	811569;8	195372;7	91953;7	971506;7	908797;8	162299;7	99246;8	256976;7	802656;7	539282;7	985022;7	631048;7	706753;7	613892;7	604717;7	714279;7	702657;7	501841;7	772469;7	47792;7	772164;7	747305;8	27909;7	841707;0;0;0;6;0
17216274;17216274;"Gm20268 ";"predicted gene	20268 ";1;0	896947709889992;24;15;0	0647423433320498;0	47567827996484;0	136982452163788;24;18;0	0901511648538165;2	034763;1	90365;1	945211;1	975064;1	912488;1	907265;2	121819;2	034089;2	045685;2	095037;1	873211;2	094959;1	963543;2	295797;2	2711;2	090598;2	380194;2	016691;1	996007;2	120304;1	9497;1	895383;1	99143;2	011332;1	961546;2	153391;1	890658;1	852734;2	044022;1	974827;1	935735;2	084054;2	137537;2	087301;2	163645;2	09794;2	096451;1	996144;2	232637;2	109376;0;0;0;6;0
17216278;17216278;"---";"---";1;0	667693940844649;18;3;0	0839586772175748;0	764991740153275;0	29250152244679;18;6;0	113266839084195;2	503462;2	189871;2	771435;2	522949;2	310156;1	974827;2	399862;2	626471;2	430995;2	37653;1	993336;2	792094;2	351589;2	302739;2	015349;2	512516;2	532169;2	528236;2	399091;2	521022;2	551763;2	283855;2	702044;2	528433;2	212995;2	652797;2	671097;2	618555;2	571449;2	398243;2	373994;2	242411;2	3929;2	538195;2	370869;2	989461;2	383035;2	712333;2	489758;2	486071;0;0;0;6;0
17216280;17216280;"Cdh20 ";"cadherin 20 ";1;0	896947709889992;24;15;0	0935613640827838;1;0	667693940844649;18;3;0	0702347952549162;3	105167;3	141435;3	422757;3	172669;3	093747;3	433176;3	030291;3	376374;3	284694;3	156258;3	605989;3	03675;3	51787;3	041937;3	501639;3	28694;3	272548;3	496205;3	335734;3	371098;3	402453;3	200562;3	031996;3	437886;3	484675;3	157039;3	287847;3	164612;3	221847;3	562161;3	269271;3	275426;3	13147;3	120077;3	185442;3	234396;3	288332;3	631731;3	357328;3	243075;0;0;0;6;0
17216296;17216296;"Rnf152 ";"ring finger protein 152 ";1;0	571909904312602;24;21;0	066045894683167;1;1;12;6;0	126045142503713;3	538997;4	000855;3	95721;3	941727;3	948176;3	944548;3	714205;3	584569;3	869883;3	902868;3	759911;3	78227;4	189786;3	886782;3	979593;4	128101;4	116602;3	518569;4	037744;3	963493;3	385692;3	901521;3	671943;3	629922;3	923563;3	958287;3	815367;3	961707;4	023479;3	607528;4	113281;3	875004;3	705208;3	693987;3	784298;3	643843;4	095075;4	019239;3	95143;4	279247;0;0;0;6;0
17216301;17216301;"---";"---";0	655950938169976;0	244063887363312;18;3;0	176705631065127;0	364769062591698;0	0904198862099127;18;3;0	154950076728361;6	939096;7	390176;7	449336;7	286753;6	844347;6	737049;7	291723;7	293507;7	157142;7	055347;6	694535;6	63833;7	270296;6	766674;6	942745;7	583179;7	457857;7	159732;7	382164;6	551654;7	047228;7	065266;7	05797;7	289107;7	107947;7	410766;7	051455;6	884566;7	37314;6	83887;6	994991;6	827259;6	818329;7	19247;6	560618;7	281944;7	430352;7	488495;7	112574;6	927223;0;0;0;6;0
17216303;17216303;"2310035C23Rik ";"RIKEN cDNA 2310035C23 gene ";9	06040071706338e-05;1	31938433574878e-07;24;3;0	268613779493497;0	0845658840148356;0	00984913963131566;24;3;0	160021093009641;7	96687;7	886273;8	049605;8	109693;8	241503;7	975907;7	86405;7	890308;7	882298;7	929143;7	478618;7	499297;7	569686;7	567804;7	507046;7	660028;7	824148;7	637829;7	620452;7	654317;8	014726;8	06337;7	959747;8	008183;8	040327;7	785295;7	594196;7	643952;7	575632;7	760448;7	42013;7	717425;7	613373;7	670588;7	529107;7	627007;7	666277;7	706915;7	513433;7	7401;1;1;0;1;8
17216339;17216339;"Tnfrsf11a ";"tumor necrosis factor receptor superfamily	member 11a ";0	31183456733663;0	0727573832256495;12;9;0	108923082127366;1;1;12;0;0	074510846737447;4	667541;4	747838;4	708982;4	597661;4	731528;4	815953;4	523647;4	868944;4	692812;4	795013;4	792569;4	563307;4	664152;4	470468;4	849237;4	705733;5	290388;4	975051;5	054453;4	856896;4	755886;4	569837;4	595867;4	855608;4	860807;4	529745;4	713806;4	56179;4	652979;4	728528;4	67988;4	523297;4	881632;4	83328;4	785981;4	56815;4	05879;4	700012;4	698942;4	835108;0;0;0;6;0
17216351;17216351;"---";"---";0	655950938169976;0	244063887363312;18;6;0	0818143759036275;1;1;18;6;0	0661127162739891;2	273479;2	485916;2	278365;2	374663;2	477891;2	423839;2	484651;2	454607;2	871198;2	431205;2	290786;2	348961;2	31866;2	311878;2	458646;2	566076;2	390787;2	309063;2	376161;2	370254;2	457747;2	432799;2	361456;2	175346;2	18799;2	242739;2	567557;2	322626;2	942476;2	36111;2	277118;2	14786;2	419063;2	23051;2	32363;2	380672;2	305122;2	379764;2	317119;2	453802;0;0;0;6;0
17216353;17216353;"Zcchc2 ";"zinc finger	CCHC domain containing 2 ";0	31183456733663;0	0727573832256495;24;0;0	140308370163722;0	317784681744533;0	0727573832256495;18;6;0	171091910329288;8	540775;8	234054;8	17392;8	378675;7	824039;7	941885;7	943185;7	839624;7	715299;7	77743;7	628269;7	904676;8	046179;7	73985;7	734077;7	850557;7	834371;8	084555;7	935834;7	805113;8	096936;7	976095;7	7636;7	927702;7	852732;8	246882;8	126118;7	770617;8	018906;7	750126;7	603797;7	497997;7	449722;7	580283;7	448678;7	960186;8	287037;7	57129;8	286145;7	715825;0;0;0;6;0
17216373;17216373;"Phlpp1 ";"PH domain and leucine rich repeat protein phosphatase 1 ";0	0141095839625251;0	00051198555731948;24;3;0	230637372373006;0	000801542572157068;8	00375358093182e-06;24;3;0	250071318370443;8	240568;7	762552;7	946762;8	092134;7	861743;8	319717;8	20499;7	918202;7	808177;7	758743;7	461369;7	645997;7	589254;7	647176;7	671763;7	611612;7	675279;7	708259;7	484784;7	676681;8	078023;8	096901;7	955752;8	122786;8	109344;7	884561;7	917758;8	093666;7	929133;7	830299;7	798173;7	478381;7	509934;7	428753;7	694631;7	790066;7	595217;7	68322;7	861914;7	676606;1;1;0;1;9
17216395;17216395;"Bcl2 ";"B cell leukemia/lymphoma 2 ";0	734451438609957;0	29250152244679;12;9;0	102774788664949;1;1;24;18;0	0499266884992386;2	857241;3	12443;2	86816;3	023132;3	049779;3	330127;3	241141;2	785068;2	955246;2	979113;2	923756;3	104614;2	925754;3	056431;2	95016;3	242456;3	141352;3	19424;3	33575;3	071984;2	917121;3	140548;3	014715;3	038625;3	096049;2	965755;3	090819;3	052664;3	297369;2	922805;3	286805;2	980495;3	022946;3	093808;3	210105;3	110282;3	073673;3	146744;3	053537;3	269604;0;0;0;6;0
17216402;17216402;"Serpinb5 ";"serine (or cysteine) peptidase inhibitor	clade B	member 5 ";1;1;18;9;0	0233486659147798;1;0	667693940844649;24;12;0	131648963744616;2	959513;2	426741;2	73839;2	64446;2	509568;2	57156;2	770813;3	046034;2	678077;2	38976;2	382782;2	615031;2	658956;2	960122;2	848351;2	44203;3	63155;2	755118;2	840749;2	386048;2	540704;2	371463;2	505313;2	57187;2	797946;2	74031;2	382786;2	619068;2	814356;2	780052;2	601011;3	412601;3	162621;2	637356;2	667406;2	532685;2	670667;2	387624;2	420557;2	897621;0;0;0;6;0
17216412;17216412;"Serpinb12 ";"serine (or cysteine) peptidase inhibitor	clade B (ovalbumin)	member 12 ";1;1;18;12;0	0585198036576078;1;1;18;9;0	0437578889401672;2	614799;2	478223;2	442826;2	454071;2	476976;2	531123;2	637203;2	324484;2	456879;2	519015;2	525693;2	325721;2	746134;2	601957;2	602387;2	415015;2	408912;2	692057;2	567947;2	57922;2	393187;2	34866;2	357123;2	35882;2	589835;2	41371;2	465563;2	448119;2	266756;2	68134;2	280743;2	625816;2	357923;2	47621;2	544496;2	413111;2	326194;2	793348;2	442826;2	388545;0;0;0;6;0
17216425;17216425;"Serpinb13 ";"serine (or cysteine) peptidase inhibitor	clade B (ovalbumin)	member 13 ";0	0719665225665413;0	00739363037571795;24;15;0	145141798566522;0	47567827996484;0	136982452163788;24;21;0	0912698077816537;2	273406;2	126891;2	31934;2	048444;2	115009;2	149192;2	337132;2	320268;2	238348;2	260259;2	661792;2	540931;2	451948;2	328786;2	244177;2	403218;2	556586;2	282244;2	382177;2	452716;2	346366;2	322557;2	313244;2	349482;2	663201;2	22574;2	058556;2	117251;2	442853;2	355627;2	218405;2	564705;2	200794;2	533012;2	48887;2	456993;3	050078;2	563986;2	536719;2	367816;1;0;1;4;0
17216436;17216436;"Serpinb11 ";"serine (or cysteine) peptidase inhibitor	clade B (ovalbumin)	member 11 ";1;0	775726015470597;12;6;0	0501978639498234;1;1;24;12;0	0471663204021817;2	599543;2	489862;2	508279;2	750732;2	636871;2	686403;2	708338;2	445819;2	785707;2	701039;2	595425;2	758706;2	63875;2	695098;2	682456;2	817028;2	75297;2	615141;2	702389;2	761179;2	788754;2	695933;2	814625;2	728889;2	756396;2	912642;2	709584;2	904496;2	923302;2	551563;2	73558;2	749674;2	864648;2	792675;2	785384;2	846695;2	58916;2	45214;2	884159;2	665831;0;0;0;6;0
17216447;17216447;"Serpinb7 ";"serine (or cysteine) peptidase inhibitor	clade B	member 7 ";1;1;18;12;0	0642593894004992;1;0	775726015470597;24;18;0	0861468191519573;2	191501;2	049888;2	19509;2	38094;2	206211;2	224471;2	176027;2	4318;2	353312;2	142334;2	095368;2	622902;2	129654;2	390335;2	369439;2	264957;2	144726;2	181705;2	142287;2	293237;2	152724;2	161888;2	201947;2	261938;2	286441;2	164974;2	25611;2	027962;2	280459;2	330817;1	887376;2	435905;2	242488;2	336844;2	474613;2	257962;2	331748;2	68823;2	201713;2	505774;0;0;0;6;0
17216458;17216458;"Serpinb2 ";"serine (or cysteine) peptidase inhibitor	clade B	member 2 ";1;1;12;6;0	0116050364928332;1;1;18;15;0	0847041445416413;2	60955;2	67778;2	610463;2	610454;2	433772;2	590747;2	614862;2	98614;2	648208;2	528059;2	600654;2	736141;2	511636;2	676743;2	559152;2	527448;2	827416;2	624053;2	35638;2	833939;2	603207;2	397883;2	749621;2	636216;2	664552;2	666752;2	546067;2	550668;2	40378;2	247565;2	446519;2	702664;2	866573;2	811427;2	299272;2	363534;2	862641;2	525682;2	924972;2	479773;0;0;0;6;0
17216469;17216469;"Serpinb10 ";"serine (or cysteine) peptidase inhibitor	clade B (ovalbumin)	member 10 ";1;1;12;6;0	117964149431618;1;1;18;15;0	0563894677025881;2	498898;2	612848;2	231074;2	467607;2	303988;2	492217;2	398786;3	175968;2	679066;2	469929;2	450752;2	738823;2	503449;2	347559;2	386559;2	725201;3	150958;2	805685;2	411809;2	305564;2	620637;2	542634;2	513339;2	343781;2	610099;2	330698;2	511266;2	613332;2	452577;2	4641;2	387669;2	795269;2	595139;2	461069;2	668774;2	455286;2	48632;2	734151;2	646461;2	439042;0;0;0;6;0
17216478;17216478;"Serpinb8 ";"serine (or cysteine) peptidase inhibitor	clade B	member 8 ";1;1;12;0;0	00566940539485879;0	237149003269345;0	0461626191391782;24;0;0	216323233024752;4	348281;4	010279;4	219018;4	247743;3	799054;3	951431;4	19836;4	166569;4	094425;4	313476;3	903561;4	346116;4	353604;4	258903;3	724833;4	019957;4	129042;4	189182;4	335925;4	107735;4	517094;4	496552;4	573652;4	442084;4	571659;4	16154;3	710377;4	383874;4	381054;4	187176;4	047388;3	916843;4	671452;4	092773;3	922459;4	732823;4	188929;3	939036;4	487797;4	203231;0;1;1;5;0
17216490;17216490;"---";"---";0	734451438609957;0	29250152244679;18;9;0	115112387783092;1;1;18;6;0	1166605980805;2	585327;2	768608;2	60286;2	579566;2	480272;2	644276;2	885245;2	7001;2	807031;3	166989;2	695093;2	710935;2	743942;3	030421;2	598405;2	964074;2	737896;2	723185;2	500802;2	66409;2	475676;2	936013;2	807932;2	569594;2	867078;2	633479;2	868608;2	674149;3	090412;3	133546;2	513205;2	355304;2	964524;2	591522;2	737062;2	563965;2	570233;2	525249;2	89319;2	927463;0;0;0;6;0
17216494;17216494;"---";"---";1;1;18;9;0	0619245228090212;0	5393891155285;0	167047281432509;24;18;0	0768123025335138;2	079549;2	092688;1	985862;1	879057;1	989816;2	140968;2	206297;2	119833;1	991917;2	013079;2	074258;1	954919;2	296703;2	10778;2	110774;2	23974;1	885676;2	125372;1	996007;2	401567;2	021441;2	101703;1	997135;2	34255;1	974256;1	757947;1	977041;2	030115;1	993842;1	892335;2	316005;2	180342;2	019555;2	010452;1	977004;1	998276;2	365228;2	156968;2	12659;2	088158;0;0;0;6;0
17216496;17216496;"---";"---";1;1;18;9;0	109722643120193;1;0	487427580527979;24;18;0	122909654259236;3	212378;2	837478;2	794519;3	007211;2	995293;2	999449;2	870762;3	413914;3	26967;3	153166;3	645723;3	17771;2	97292;3	025194;3	077555;3	037836;2	952998;3	343907;3	845634;3	264989;3	316431;3	14565;3	04941;3	008528;3	092974;2	945273;2	849925;3	032672;3	14617;2	900074;2	835599;3	490532;3	327432;2	964506;3	349998;3	599053;3	007921;3	291104;3	198894;3	118756;0;0;0;6;0
17216498;17216498;"Cdh7 ";"cadherin 7	type 2 ";1;1;24;12;0	0615927129519495;1;1;18;9;0	0995592205775037;3	720154;3	47487;3	359807;3	311307;3	343186;3	506858;3	445086;3	369484;3	598541;3	697925;3	552555;3	624774;3	548489;3	317404;3	302653;3	382499;3	43602;3	415025;3	69017;3	214685;3	284579;3	481205;3	302418;3	297255;3	380661;3	146999;4	023047;3	44853;3	799757;3	471103;3	517142;3	555831;3	444655;3	222258;3	290278;3	273515;3	538636;3	231017;3	567397;3	204888;0;0;0;6;0
17216525;17216525;"---";"---";0	356019044123257;0	0904198862099127;24;6;0	156451617978211;0	764991740153275;0	29250152244679;12;0;0	266716611999574;2	93798;3	166286;2	538102;2	617462;3	187579;3	217083;3	019963;2	702553;2	970165;2	870471;2	580436;2	688698;2	966798;2	89994;2	797468;2	840703;2	455618;2	52164;2	831699;2	517681;3	423378;3	297036;3	336472;3	045242;3	43114;2	789787;2	690572;3	195713;2	857537;2	970943;2	743342;3	431182;3	165873;2	527619;3	148799;2	534007;2	334094;3	132261;2	981402;2	548809;0;0;0;6;0
17216527;17216527;"Cntnap5a ";"contactin associated protein-like 5A ";0	655950938169976;0	244063887363312;24;9;0	137114722386493;0	364769062591698;0	0904198862099127;18;9;0	197250088262417;3	23123;3	712496;3	570032;3	698458;3	905433;4	138347;3	777415;4	030473;3	870155;4	478733;3	767451;3	730304;3	34563;3	689126;3	681654;3	284192;3	892291;3	36199;3	985656;3	543772;3	311046;3	738089;3	774079;3	810988;3	577758;4	062782;3	990614;4	291004;4	177863;3	606316;3	594515;3	924229;4	280287;4	007523;3	842797;3	96057;3	498955;4	200783;3	824324;3	690606;0;0;0;6;0
17216554;17216554;"---";"---";1;1;18;6;0	02221959316192;1;0	667693940844649;12;6;0	181062115944018;2	149589;2	550019;2	542125;2	679691;2	835994;2	265503;2	85612;2	563654;2	486026;2	973105;2	430274;2	459154;2	540102;2	78018;2	764539;2	724341;2	406983;2	691291;2	80073;2	529109;2	045797;2	755911;2	76403;2	412855;2	505751;2	626985;2	412115;3	254587;2	808164;3	217083;2	703585;2	61269;2	702367;2	317735;2	539659;2	984338;3	024193;2	272744;2	849371;2	569693;0;0;0;6;0
17216556;17216556;"Gm7145 // Gm7145 ";"predicted gene 7145 // predicted gene 7145 ";1;1;24;0;0	0678113635390947;1;0	775726015470597;18;9;0	10250679519488;1	980319;2	340384;1	818867;2	524648;2	145403;2	048757;2	473213;1	960075;2	609569;1	856061;2	323049;2	050409;2	055922;2	131709;1	98414;2	431113;2	231274;2	197833;2	072264;2	395222;2	025944;2	133847;1	991953;2	010719;1	949656;2	35093;2	138564;2	171021;1	982074;2	184339;2	1708;2	277582;1	545006;2	267356;2	046628;2	062712;2	142337;1	816141;2	467028;2	020123;0;0;0;6;0
17216563;17216563;"Mki67ip ";"Mki67 (FHA domain) interacting nucleolar phosphoprotein ";1;0	775726015470597;18;15;0	092432291329925;0	0111651341660682;0	00051198555731948;24;12;0	243664047049416;8	435787;8	550558;8	352012;8	438148;8	677953;8	517075;8	219589;8	507877;8	714854;8	239156;8	946692;8	410458;8	760254;8	649592;8	605375;8	506275;8	265084;8	230396;8	562407;8	61076;7	900861;8	229864;8	211802;7	852812;8	158778;8	543686;8	237818;8	243042;8	187568;8	33022;8	706335;8	788969;8	817469;9	039227;8	726654;8	472616;8	170962;8	4986;8	059245;8	338724;0;1;1;5;2
17216574;17216574;"Clasp1 ";"CLIP associating protein 1 ";0	356019044123257;0	0904198862099127;12;3;0	0622319374821423;0	417223815828317;0	111643235689565;24;18;0	0433806474724041;7	81557;7	902258;7	80399;7	965519;7	90004;7	748678;7	835309;7	794364;7	922061;7	810772;7	909122;7	84827;7	916737;7	906157;7	914067;7	863168;7	810596;7	758304;7	761099;7	837281;7	868585;7	892557;7	904284;7	874969;8	017737;7	947904;7	845572;7	764117;7	711946;7	848092;7	877781;7	957782;7	978879;7	843223;7	934483;7	918197;7	902371;7	935412;8	006383;7	964083;0;0;0;6;0
17216620;17216620;"Tfcp2l1 ";"transcription factor CP2-like 1 ";0	356019044123257;0	0904198862099127;24;18;0	159878610993231;0	317784681744533;0	0727573832256495;18;0;0	224685124265674;6	201106;6	085159;6	338288;6	354959;6	274774;6	16356;6	241877;6	194959;6	138504;5	793912;6	214551;6	729221;6	256564;6	706954;6	721076;6	302488;6	776355;6	473148;6	215234;6	203674;5	781251;6	017944;6	002954;5	657377;5	480944;5	110869;5	823399;5	202145;5	458693;5	481055;5	599854;5	808064;5	259199;5	304359;5	480587;5	918162;5	485517;5	758647;5	622769;5	724058;0;0;0;6;6
17216638;17216638;"Tmem185b ";"transmembrane protein 185B ";0	146698059240996;0	0220990954350087;24;9;0	115796513593891;0	849707596467717;0	348630362769571;24;9;0	200901410903768;6	064493;6	160744;6	343357;6	234091;5	895387;6	353971;6	270675;6	133624;6	395172;6	479368;6	264109;6	198675;5	987526;6	254687;6	228086;5	971716;5	897031;6	040781;6	10018;6	219164;6	09493;6	162985;6	19392;5	680798;6	160275;6	890274;6	433022;6	468587;6	149961;6	094205;6	193467;6	089164;6	513838;6	489839;6	070432;5	792603;5	93966;6	106237;6	006374;6	199386;1;0;1;4;0
17216640;17216640;"---";"---";1;0	667693940844649;12;9;0	102044524136679;1;0	775726015470597;18;15;0	164940788439746;3	265683;2	373384;2	439753;2	627366;2	569823;2	597332;2	427397;3	198519;2	630503;2	528469;2	634583;2	240881;2	589989;2	941638;2	42884;3	127333;2	729785;2	708053;2	742531;2	77451;3	144845;2	942555;2	708053;2	611261;2	545573;2	82176;2	631445;2	617921;2	331546;2	508671;2	647949;2	661052;3	432795;2	847236;3	072245;2	844089;3	173999;2	547542;2	562121;3	204054;0;0;0;6;0
17216642;17216642;"Sctr ";"secretin receptor ";1;1;18;3;0	132657121237893;1;1;12;6;0	0179499056404202;2	970432;3	083073;3	678663;3	20618;3	369071;3	370898;3	162227;2	963002;3	4004;3	335968;2	906241;2	894938;3	440501;3	004634;3	12894;3	339258;3	169082;2	857841;3	374072;2	952166;2	896817;3	051663;3	525296;3	546885;2	906241;3	231815;3	41664;3	133709;3	22578;2	927015;3	309481;3	279485;3	117295;3	051663;3	137367;3	398786;3	269224;3	094075;3	040854;3	181581;0;0;0;6;0
17216659;17216659;"3110009E18Rik ";"RIKEN cDNA 3110009E18 gene ";0	03268048365417;0	00212987906486358;24;15;0	192337287123428;1;0	667693940844649;24;0;0	112294567260064;3	184446;3	493246;3	154803;3	206838;3	212026;3	338795;3	505304;3	491555;3	700899;3	498542;3	64493;3	522555;3	889897;3	63682;3	680698;3	861506;3	431154;3	57351;3	746355;3	583046;3	633745;3	934698;3	571316;3	594473;3	530723;3	713902;3	516869;3	482006;3	459008;3	388279;3	150832;3	844759;3	436572;3	512953;3	424256;3	798226;3	86284;3	39543;3	356982;3	855262;1;0;1;4;0
17216671;17216671;"C1ql2 ";"complement component 1	q subcomponent-like 2 ";1;1;18;15;0	160026042757109;1;1;18;3;0	0424325940555284;4	064826;4	092338;3	809597;3	701756;4	109052;3	893605;3	817832;3	880076;3	830688;3	669895;4	07037;4	114744;4	271649;4	057102;3	684067;4	139417;3	903072;3	781237;4	105613;3	572018;3	906493;4	042097;3	765675;4	013597;3	886481;3	870976;4	293211;3	614347;4	070124;3	734268;4	054182;3	775216;3	671679;3	739534;3	956743;3	755578;4	039101;3	762522;4	047824;3	928173;0;0;0;6;0
17216676;17216676;"En1 ";"engrailed 1 ";1;1;12;0;0	0225425641842272;0	685689717449119;0	244063887363312;18;0;0	111740549097004;3	280962;3	201232;3	35794;3	401226;3	565638;3	367874;3	043289;3	147254;3	476133;3	794747;3	249624;3	29572;3	204893;3	462177;3	541502;3	084451;3	336762;3	720675;3	398616;3	147799;3	35534;3	540035;3	274632;3	66712;3	58361;3	238122;3	318907;3	155159;3	315548;3	251568;3	19156;3	553603;3	444485;3	166059;3	410541;3	279075;3	534131;3	416049;3	285835;3	289646;0;0;0;6;0
17216683;17216683;"B230209K01Rik ";"RIKEN cDNA B230209K01 gene ";0	146698059240996;0	0220990954350087;24;6;0	104443207115159;1;0	619801922578625;18;3;0	0168393944405669;3	449508;3	51406;3	503096;3	64017;3	416477;3	584669;3	523446;3	342868;3	630162;3	634261;3	41558;3	465119;3	404125;3	334767;3	356108;3	233317;3	314593;3	510749;3	300683;3	464313;3	283536;3	502726;3	511149;3	524498;3	570746;3	36647;3	715651;3	433369;3	410292;3	483711;3	341951;3	677212;3	481738;3	418972;3	459869;3	554439;3	557106;3	508854;3	511149;3	580946;1;0;1;4;0
17216690;17216690;"Ccdc93 ";"coiled-coil domain containing 93 ";1;1;12;0;0	0089254553455275;0	0450964983772192;0	0040500941512662;24;0;0	111249816990861;6	309292;5	920304;6	048084;6	050338;6	123121;5	923157;6	354472;6	166387;6	039073;6	006754;6	178105;5	894402;6	08421;6	112002;6	062201;6	0032;6	060671;6	18905;6	00222;6	098475;6	491277;6	121597;6	03487;6	378133;6	055993;5	951063;5	98227;6	012631;5	895776;5	95701;6	041209;5	945709;5	891735;5	889771;5	977732;6	106906;6	000735;6	138292;6	332975;5	954036;0;1;1;5;0
17216718;17216718;"Ddx18 // Ddx18 ";"DEAD (Asp-Glu-Ala-Asp) box polypeptide 18 // DEAD (Asp-Glu-Ala-Asp) box polypeptide 18 ";1;1;18;9;0	0752579050517695;1;0	896947709889992;24;15;0	0895430530219961;4	860565;5	087338;5	162504;4	91874;5	009328;5	069497;5	038305;5	07523;5	218056;5	197486;5	087497;5	389518;5	432607;4	847522;4	798335;4	993537;5	13677;5	058168;5	415316;4	980768;4	988584;4	790458;4	77565;5	082062;4	704071;4	900092;5	322236;5	073987;4	881804;5	016795;4	870403;5	168114;5	049015;5	048418;5	176973;4	862517;4	992208;5	26366;5	186091;5	080956;0;0;0;6;0
17216721;17216721;"---";"---";1;1;24;0;0	0813906421650011;1;0	487427580527979;24;15;0	129277327600517;3	583593;3	679545;3	660251;3	628342;3	483882;3	426992;3	529785;3	949913;3	440941;3	525817;3	832032;3	682681;3	58429;3	381511;3	51421;3	559504;3	882748;3	953024;4	368;3	43333;3	549627;3	511252;3	399463;3	449689;3	582789;3	586433;3	615026;4	033852;3	88688;3	865458;3	756294;3	949969;3	9814;3	773289;3	294106;3	6894;3	921132;3	211137;4	153675;3	877481;0;0;0;6;0
17216723;17216723;"---";"---";1;1;18;9;0	0758188175059463;1;1;18;3;0	0393755946637635;2	007819;2	118498;1	993495;1	983571;2	147076;2	13843;2	405767;1	993093;2	220846;2	169083;2	20423;2	034844;2	122211;1	920662;2	504564;1	973138;1	675534;2	19413;2	171389;2	222872;2	007627;2	060043;2	180957;2	289604;2	221402;2	256972;1	98258;2	118231;2	102073;2	72142;1	881702;2	020637;2	333702;2	303474;1	988381;1	944579;2	030294;2	074348;2	57295;2	284793;0;0;0;6;0
17216727;17216727;"Slc35f5 ";"solute carrier family 35	member F5 ";0	03268048365417;0	00212987906486358;24;6;0	130907385507847;0	317784681744533;0	0727573832256495;24;6;0	108469296350541;9	539629;9	375685;9	396702;9	565954;9	486345;9	777702;9	596621;9	387047;9	509953;9	292723;9	300812;9	321787;9	346149;9	412979;9	299957;9	244609;9	325901;9	265526;9	132707;9	279705;9	237888;9	427494;9	351376;9	39014;9	471525;9	407593;9	288774;9	295683;9	287579;9	263633;9	43895;9	227755;9	302829;9	161211;9	188135;9	180862;9	109966;9	165811;9	19438;9	018515;1;0;1;4;0
17216745;17216745;"Gpr39 ";"G protein-coupled receptor 39 ";0	0266098988214461;0	00151914219251681;12;9;0	217605924725824;0	12275385002056;0	0170218866592153;24;3;0	25209275988116;6	054228;5	818907;6	206339;5	867618;5	960407;6	354821;6	016682;6	01015;5	929211;5	972528;5	373755;5	55417;5	787594;5	728312;5	55417;6	388013;6	313069;6	070992;6	00832;5	982132;5	822067;5	728239;5	430457;5	810024;5	584936;5	704154;5	60587;5	678405;5	726769;5	631485;5	473446;5	367558;5	681338;5	078689;4	8498;5	499695;5	255055;5	576881;4	933314;5	201416;1;1;0;3;7
17216753;17216753;"Mgat5 ";"mannoside acetylglucosaminyltransferase 5 ";1;0	571909904312602;12;9;0	10028435858161;1;1;18;9;0	0982549621196046;6	414443;6	33999;6	435338;6	421413;6	119413;6	425412;6	059532;6	290396;6	517293;6	645032;6	078894;6	482754;5	934731;6	231915;6	201881;6	092637;6	30021;6	590311;6	51677;6	582109;6	438856;6	460467;6	394874;6	340349;6	754427;6	70587;6	626441;6	600236;6	269346;6	628433;6	122117;6	379656;6	663104;6	573627;6	598605;6	260311;6	721449;6	91944;6	448043;6	665868;0;0;0;6;0
17216775;17216775;"---";"---";1;1;18;9;0	136321878908087;1;1;12;0;0	169360029045467;3	555921;2	976213;2	795794;3	37912;3	585731;3	368838;3	287644;3	232556;3	943161;3	627819;3	449258;3	780176;3	273116;3	445268;3	733797;3	90312;3	113334;3	416886;4	033047;3	450568;3	580401;3	31247;3	056657;3	553305;3	245549;4	018717;2	78209;3	334647;3	233578;3	054383;4	348097;3	473093;3	141541;3	948499;2	789965;3	102428;3	863023;3	136884;2	923081;2	844585;0;0;0;6;0
17216777;17216777;"---";"---";1;0	487427580527979;12;6;0	112329922599124;0	5393891155285;0	167047281432509;24;3;0	151653544914469;6	969143;7	342844;7	067429;6	857831;6	857597;7	504406;6	976384;7	138927;7	26837;7	334777;7	242972;6	988816;7	22572;7	206374;6	900398;7	004912;6	999497;7	407431;7	175789;7	445064;7	505332;7	300708;7	477835;7	403059;7	555344;7	032146;7	456193;7	142332;7	34982;7	025606;7	414364;7	033504;7	034731;7	101626;7	181963;7	133755;7	201488;7	170972;6	92307;7	13985;0;0;0;6;0
17216779;17216779;"Acmsd ";"amino carboxymuconate semialdehyde decarboxylase ";0	086802959521776;0	00984913963131566;24;21;0	447927397144336;0	0296027677214353;0	00212987906486358;24;21;0	535694551485383;8	452957;8	100365;8	447191;8	431429;8	474186;7	734633;7	596424;8	568939;8	075186;8	526714;8	238379;7	789327;7	943154;8	439777;8	451788;8	577873;9	288319;9	221434;9	387521;8	984612;9	448655;8	789189;9	257557;9	863486;9	64879;9	056532;8	847304;8	958968;8	939963;8	47498;8	73444;9	278917;8	48096;9	111698;8	928077;9	460688;9	78453;9	724644;10	24793;10	13846;1;1;0;1;3
17216792;17216792;"Ccnt2 ";"cyclin T2 ";1;1;18;15;0	0832241700486183;1;1;18;6;0	0608536095889141;7	900883;7	672322;7	750655;7	624279;7	732939;7	624945;7	48215;7	667171;7	535532;7	744602;7	600595;7	561563;7	761747;7	887286;7	932872;7	803077;7	892399;7	52123;7	722033;7	656524;7	917256;7	786864;7	877274;7	751311;7	753585;7	859939;7	888561;8	065112;7	801366;7	905053;7	646051;7	916396;7	765114;7	796436;7	885765;7	855018;7	883225;7	692562;7	822659;7	988863;0;0;0;6;0
17216809;17216809;"Rab3gap1 ";"RAB3 GTPase activating protein subunit 1 ";0	123654892961126;0	0170218866592153;18;12;0	0742356054228695;0	00374825593116034;9	80256536426373e-05;24;12;0	26344535925311;7	64104;7	452068;7	387025;7	463035;7	490412;7	470185;7	383395;7	710692;7	760556;7	572127;7	779284;7	639913;7	558891;7	589339;7	600146;7	410215;7	319886;7	260752;7	443001;7	480308;7	461713;7	639685;7	414346;7	461161;7	748004;8	118213;7	756655;7	780648;8	055557;7	87268;7	834005;8	185698;8	08648;8	122315;7	998156;7	651097;7	482718;7	774786;7	565665;7	853282;1;1;0;3;2
17216834;17216834;"Rpl28 ";"ribosomal protein L28 ";0	356019044123257;0	0904198862099127;12;6;0	0611293812335778;1;1;18;12;0	0268559155494677;11	85463;11	97949;11	92321;11	88978;11	962;12	04755;12	11816;12	03538;11	9918;12	05057;12	13101;12	04911;12	04064;12	02084;11	99409;12	09412;12	11108;12	07019;12	0964;12	10819;12	11419;12	05191;12	0435;11	96663;12	04885;12	03934;11	97652;12	15295;12	03487;12	10327;12	10276;12	05175;12	02559;12	09938;12	12367;12	05092;11	92814;12	03003;12	03895;12	06648;0;0;0;6;0
17216836;17216836;"R3hdm1 ";"R3H domain 1 (binds single-stranded nucleic acids) ";1;1;24;18;0	0153056798321734;0	0111651341660682;0	00051198555731948;24;15;0	10315326756958;8	118312;8	414928;8	372947;8	273736;8	327011;8	272958;8	292127;8	374933;8	515228;8	281832;8	36386;8	211572;8	334627;8	35069;8	45437;8	326455;8	380652;8	290543;8	318129;8	427909;8	285408;8	422493;8	381601;8	351553;8	304677;8	733215;8	435973;8	500627;8	44593;8	452306;8	520862;8	695488;8	623746;8	667137;8	62562;8	478727;8	52054;8	497979;8	370283;8	586919;0;1;1;5;4
17216868;17216868;"Mir128-1 ";"microRNA 128-1 ";0	235459446932576;0	0461626191391782;24;6;0	178636386131157;0	47567827996484;0	136982452163788;18;12;0	0651986039826105;3	8408;3	722544;3	565709;3	817483;3	313636;3	886556;3	943603;3	625368;4	242869;3	568085;3	224005;3	547959;3	535957;3	855955;3	9725;3	390659;3	511841;3	489469;3	407486;3	320697;3	480441;3	907335;3	406976;3	481253;3	375562;4	359777;3	564622;3	368735;4	111078;3	961041;3	721412;3	671161;3	71051;4	372552;3	573177;3	541996;3	388692;3	150061;3	300391;3	815644;1;0;1;4;0
17216870;17216870;"Ubxn4 ";"UBX domain protein 4 ";0	585595312289092;0	202501918446191;18;9;0	120100142240886;0	0689737367653266;0	00739363037571795;24;15;0	12030149089683;9	078187;9	428614;9	224776;9	26073;9	235485;9	262908;9	587243;9	549953;9	555527;9	389692;9	470642;9	407611;9	300201;9	609604;9	347303;9	366675;9	300632;9	358328;9	463202;9	601776;9	172625;9	322151;9	222365;8	868678;8	966023;9	35252;9	251164;9	136645;9	192769;9	232638;9	420652;9	343847;9	36891;9	532436;9	243169;9	387605;9	388649;9	207979;9	368809;9	344025;0;1;1;5;0
17216886;17216886;"---";"---";1;1;24;18;0	0585378348805286;1;1;24;18;0	0590209655887738;4	212447;4	374829;4	10757;4	256181;4	279642;4	714642;4	109305;4	241039;4	2343;4	399083;4	277164;4	368064;4	51589;4	259076;4	190801;4	316639;4	299603;4	642899;4	19443;4	511778;3	848829;4	257604;4	334047;4	040779;4	498864;3	819969;4	305083;4	312639;4	707222;4	123281;4	398403;4	40951;4	245282;4	26946;4	108089;4	002361;4	569709;4	304734;4	56191;4	269687;0;0;0;6;0
17216888;17216888;"Thsd7b ";"thrombospondin	type I	domain containing 7B ";0	0591345476698108;0	00549888554366661;24;15;0	0987624880118015;1;1;24;6;0	0886978836417826;2	698118;2	572718;2	684378;2	782275;2	74875;2	774036;2	927416;2	841189;2	780845;2	860861;3	044209;3	025712;2	804552;2	872146;2	855463;2	880691;3	037175;2	838889;2	933491;2	867725;2	725027;2	688818;2	992467;3	147748;3	361959;2	906596;2	947348;2	938535;3	354569;2	770138;2	824241;2	77606;2	838043;2	752241;2	90677;2	610948;2	878526;2	866824;2	587189;3	24215;1;0;1;4;0
17216926;17216926;"---";"---";0	31183456733663;0	0727573832256495;18;3;0	0609264415873765;1;1;12;6;0	112466394207892;2	865281;3	115909;3	074911;3	11409;3	088978;2	795026;3	023007;2	971327;2	841457;3	157123;3	030915;2	693;3	069791;2	927269;2	816044;3	496648;3	366206;2	719895;3	13387;3	260955;2	830431;2	980633;2	896978;3	05599;3	111309;3	329472;3	079504;2	653675;3	24718;3	056403;3	17544;2	931437;3	31221;2	934761;2	828874;3	096374;3	161965;3	074026;3	303866;3	244377;0;0;0;6;0
17216931;17216931;"---";"---";1;1;24;18;0	0336314127267945;1;1;18;0;0	0364847653655775;2	937804;2	618656;2	727286;2	693354;2	618484;2	716246;2	333057;2	762994;2	771889;2	705544;2	845061;2	308657;2	945902;2	329334;2	847142;2	869644;2	733094;2	580141;2	708371;2	913881;2	85549;2	603767;2	652172;2	665371;2	692331;2	743486;2	760459;2	917239;2	312771;2	303942;2	524359;2	717467;2	639392;2	714891;2	529917;2	747592;2	750458;2	286544;2	416795;2	983695;0;0;0;6;0
17216937;17216937;"Yod1 ";"YOD1 OTU deubiquitinating enzyme 1 homologue (S. cerevisiae) ";0	00404902072138734;6	20908405074703e-05;18;12;0	166870129292213;6	62626321098665e-05;1	31938433574878e-07;24;12;0	212873789369428;7	511448;7	511383;7	489846;7	48974;7	139701;7	089526;7	406104;7	611393;7	650202;7	656158;7	717295;7	543218;7	782756;7	74521;7	894311;7	112978;6	905826;7	065693;6	994091;7	095075;7	325208;7	302766;7	422711;7	108822;7	390142;7	557508;7	503888;7	601221;7	62135;7	595249;7	857411;7	929493;8	028143;8	215584;7	669517;7	463377;7	37041;7	4883;7	497262;7	565947;1;1;0;3;2
17216942;17216942;"AA986860 ";"expressed sequence AA986860 ";0	0591345476698108;0	00549888554366661;24;12;0	42599895519957;0	00863054598261699;0	000346771023462753;24;15;0	408541195878855;4	675525;5	122287;5	277012;5	104348;5	129128;4	96334;5	121257;5	18915;5	840369;5	456251;6	109065;6	065782;6	147333;6	388261;5	98138;5	356429;5	72612;5	115073;4	770313;5	396238;4	685045;5	171839;5	282603;5	125707;4	916324;5	51236;5	461906;5	866057;5	747833;5	919485;6	283188;6	086122;6	104454;5	870143;5	848366;5	899009;5	879048;6	038901;5	354895;6	007943;1;1;0;2;2
17216949;17216949;"Fcamr ";"Fc receptor	IgA	IgM	high affinity ";0	521184420298795;0	167047281432509;24;18;0	270833564456338;0	0845658840148356;0	00984913963131566;24;15;0	286935623300822;4	012431;3	795925;3	497773;3	685221;3	533385;3	430182;3	70808;4	202553;4	132113;4	058291;4	100204;4	097533;4	010696;3	975084;4	061801;4	724721;4	759001;4	02026;4	130035;4	335865;4	017687;3	970358;3	81814;4	270143;3	890986;4	236779;4	330909;3	787496;4	119343;4	527793;4	516644;4	998483;5	20559;4	315408;4	617413;4	530021;4	41388;3	849037;4	229876;4	464625;0;1;1;5;4
17216960;17216960;"Pigr ";"polymeric immunoglobulin receptor ";0	910587339979751;0	413307986671543;24;0;0	0646861283429452;0	145038514197895;0	0220990954350087;18;0;0	0900871716901189;11	39233;11	22686;11	38198;11	49594;11	46177;11	43701;11	19116;11	40423;11	25424;11	41653;11	24477;11	32033;11	27671;11	26649;11	22214;11	38699;11	49548;11	43039;11	3151;11	31804;11	69445;11	62783;11	65276;11	64098;11	65703;11	58243;11	44714;11	48894;11	58418;11	47074;11	53184;11	49984;11	55158;11	52236;11	51089;11	65804;11	56739;11	49943;11	57108;11	50791;0;1;1;5;3
17216976;17216976;"Faim3 ";"Fas apoptotic inhibitory molecule 3 ";0	123654892961126;0	0170218866592153;18;6;0	168107566159289;0	102042346624954;0	0130035835337693;24;3;0	124779067811998;4	330956;4	358958;4	251346;4	209495;4	384454;4	398729;4	672027;4	675842;4	471839;4	618715;4	116653;4	323898;4	348575;4	167773;4	404911;4	421445;4	180627;4	375478;4	429502;4	246804;4	709726;4	48;4	522577;4	331748;4	377992;4	371975;4	351089;4	491015;4	626132;4	629399;4	283197;4	279751;4	308285;4	296649;4	352304;4	31864;4	354753;4	450249;4	145647;4	299301;1;1;0;3;0
17216990;17216990;"Il10 ";"interleukin 10 ";1;1;18;0;0	0375618657700198;1;1;18;9;0	0403491039247619;3	070432;2	780287;2	610732;2	769589;2	761685;2	741308;2	431436;2	749261;2	716346;3	091688;2	627463;2	519038;2	786158;2	69939;2	769486;2	834958;2	717475;2	747188;2	87356;2	490964;2	706251;2	667778;2	674541;3	027368;2	651953;2	725572;3	067159;2	503947;2	890986;2	701749;2	731071;2	702515;2	762514;2	916498;2	765177;2	546786;2	718952;2	823588;2	856694;2	760484;0;0;0;6;0
17216998;17216998;"Eif2d ";"eukaryotic translation initiation factor 2D ";0	086802959521776;0	00984913963131566;18;9;0	0840385802838497;0	0560024212042488;0	00549888554366661;18;12;0	0539497725307999;7	194095;7	267505;7	155507;7	172243;7	025237;7	319504;7	297028;7	359687;7	281761;7	319409;7	290241;7	348433;7	155902;7	354691;7	288813;7	196239;7	04292;7	070786;7	190064;7	219338;7	090944;6	996692;6	960256;7	138532;6	959931;7	181573;7	128213;7	283431;7	166074;7	238758;7	181875;7	19645;7	368062;7	200383;7	138097;7	106973;6	93085;6	96461;7	175787;6	90626;1;1;0;2;0
17217022;17217022;"Fam72a ";"family with sequence similarity 72	member A ";1;1;24;18;0	0494499217520237;1;0	667693940844649;24;15;0	149069776736014;3	806894;3	677704;3	770652;3	854274;4	016903;4	093851;3	756246;3	822726;3	731169;3	815204;3	801423;3	580563;4	126688;4	003911;3	870693;3	933204;3	794438;4	0941;3	869882;3	863834;3	449796;3	523421;3	719562;3	658935;3	643997;3	461836;3	729102;3	88541;3	381749;3	553792;4	190914;3	619329;3	939795;3	982596;3	35416;3	909636;3	856463;3	563994;4	09635;3	598425;0;0;0;6;0
17217030;17217030;"Avpr1b ";"arginine vasopressin receptor 1B ";1;1;18;6;0	094448252763087;1;1;18;9;0	0689980654946209;2	782847;3	435281;3	197492;3	295596;3	115399;3	035687;3	228155;3	761162;3	249414;3	459373;3	323589;3	018875;3	045046;3	106385;3	166978;2	997296;3	247059;3	23018;3	306507;3	076359;3	093146;3	383029;3	356134;3	060013;3	357282;2	894084;3	222599;3	657305;3	893138;3	032289;3	347105;3	215581;3	491084;3	421697;3	188679;3	176652;3	335927;3	295703;2	961443;3	195934;0;0;0;6;0
17217035;17217035;"Ctse ";"cathepsin E ";1;0	775726015470597;24;15;0	154542959999093;1;1;18;15;0	0939748447730827;3	431386;3	461219;3	641756;3	850929;3	6319;4	329452;3	381477;6	044795;3	657945;3	599577;3	656231;3	67536;4	158177;3	878699;4	067291;3	786896;7	144007;3	711909;3	522739;3	987772;3	491881;3	704379;3	626867;3	632596;3	487265;3	494068;3	346815;3	333152;3	697851;3	562505;3	205346;5	015758;3	800129;3	428407;3	707847;3	295074;3	516557;3	604566;3	530826;3	580088;0;0;0;6;0
17217048;17217048;"5430435G22Rik ";"RIKEN cDNA 5430435G22 gene ";0	585595312289092;0	202501918446191;24;18;0	123653530593044;0	47567827996484;0	136982452163788;24;18;0	201448711552407;4	352689;4	209846;4	442225;4	286995;4	047712;4	156359;3	965734;4	909702;4	375875;4	147686;4	188713;4	342854;4	436186;4	306945;4	605888;4	467626;4	344917;4	60898;4	502395;4	511449;4	44271;4	027779;4	276853;4	101093;4	402577;4	441459;4	32057;4	666557;3	86607;4	081116;4	161752;4	386698;4	687585;4	265269;4	474109;4	738376;4	817485;4	754725;4	616282;4	346753;0;0;0;6;0
17217058;17217058;"Slc26a9 ";"solute carrier family 26	member 9 ";1;1;24;18;0	014932327451707;0	849707596467717;0	348630362769571;18;3;0	0285996408718709;3	577208;3	626885;3	748328;3	591315;3	843707;3	867458;3	616921;3	47414;3	581647;3	765414;3	462914;3	601858;4	035744;3	687355;3	770352;4	046323;3	667632;3	551674;3	699489;3	615177;3	634733;3	585967;3	517899;3	786506;3	685056;3	600656;3	63602;3	616481;3	62851;3	552008;3	571658;3	541691;3	373925;3	596175;3	903026;3	707378;3	57631;3	757664;3	860573;3	643674;0;0;0;6;0
17217083;17217083;"Pm20d1 ";"peptidase M20 domain containing 1 ";0	0175508449149519;0	000745346292117632;18;3;0	0437472823384484;0	0560024212042488;0	00549888554366661;18;3;0	0717301493204306;9	893964;9	90905;9	842314;9	705604;9	845992;9	821933;9	833311;9	872792;9	602778;9	805873;9	748924;9	798317;9	683828;9	746642;9	851404;9	935201;10	07329;10	08655;10	14057;10	06205;10	13416;9	901905;9	96117;10	04047;10	03237;9	981268;9	952552;10	0718;10	01438;10	03168;9	94124;9	866629;9	891607;9	933578;9	882385;10	13639;10	03032;10	01949;10	20587;10	03616;1;1;0;1;5
17217101;17217101;"Slc41a1 ";"solute carrier family 41	member 1 ";0	123654892961126;0	0170218866592153;18;9;0	274290963062949;0	94447541212297;0	413307986671543;18;6;0	436952039240149;5	749677;5	999721;5	882982;5	903024;5	611331;6	227642;5	909682;7	173921;6	35557;6	52053;6	145912;6	22629;6	112651;6	380555;5	823858;6	260035;5	732671;5	664144;6	01938;5	621328;5	845634;5	836832;5	778194;5	660654;5	885368;6	65394;7	225162;6	147549;6	592985;6	108042;5	829633;5	516578;6	908664;6	774359;5	491074;6	159429;6	120558;6	498096;5	784829;5	60153;1;0;1;4;0
17217116;17217116;"Rab7l1 ";"RAB7	member RAS oncogene family-like 1 ";0	202388377111593;0	0363828729872516;18;3;0	0259517027530226;0	5393891155285;0	167047281432509;18;3;0	0504895454970631;7	544856;7	392467;7	668612;7	639868;7	408692;7	424234;7	470328;7	437432;7	398024;7	467253;7	418598;7	50717;7	187538;7	492143;7	418474;7	578006;7	619081;7	806979;7	699086;7	879911;7	381329;7	354932;7	415401;7	418401;7	492855;7	191437;7	276899;7	400719;7	300616;7	444794;7	277208;7	056184;7	16368;7	504509;7	452166;7	442645;7	546019;7	510653;7	527345;7	333335;1;0;1;4;0
17217127;17217127;"Nucks1 ";"nuclear casein kinase and cyclin-dependent kinase substrate 1 ";0	235459446932576;0	0461626191391782;24;18;0	162299214281927;0	0111651341660682;0	00051198555731948;24;15;0	260138927944282;9	357344;9	438462;9	33018;9	268854;9	343267;9	187449;9	046359;9	286453;9	514544;9	36027;9	572556;9	614697;9	442887;9	622725;9	573503;9	62184;9	542417;9	230301;9	625484;9	444322;9	059054;9	39009;9	455745;9	386892;9	35817;9	459309;9	408103;9	297565;9	334157;9	605927;9	615617;9	82832;9	731894;9	774876;9	871192;9	640639;9	5473;9	764194;9	7856;9	795816;1;1;0;2;4
17217136;17217136;"Slc45a3 ";"solute carrier family 45	member 3 ";0	00291421740116386;3	85398301143547e-05;24;0;0	271542615781173;0	0027382630304533;6	20908405074703e-05;24;21;0	562510515501711;8	616207;8	185304;8	471276;8	003913;8	330326;7	816102;7	681639;7	941225;8	064063;7	846222;7	457262;7	850447;6	943186;7	840945;7	619774;8	121046;7	85949;7	94159;8	055502;8	090916;8	392951;8	222025;8	501769;8	318423;8	437893;7	987758;7	03685;7	26164;6	855055;7	451232;7	906088;8	169858;8	328189;7	450562;8	793241;8	652108;8	758291;9	312886;8	561042;8	678274;1;1;0;2;8
17217145;17217145;"Elk4 ";"ELK4	member of ETS oncogene family ";1;0	775726015470597;12;6;0	0272764673075755;1;1;18;12;0	0499641651586416;8	102363;7	984521;7	969043;8	155702;7	99143;8	115242;8	118464;8	070585;8	266462;8	153647;8	151251;8	04604;8	158763;8	079162;8	244696;8	187864;8	073503;8	113483;8	103506;8	16595;8	282741;8	215293;8	260799;8	276526;8	538482;8	412005;8	182313;8	286284;8	145287;8	383399;8	370357;8	253543;8	447044;8	414395;8	301899;8	283333;8	133619;8	389036;8	129023;8	30589;0;0;0;6;0
17217155;17217155;"Mfsd4 // Mfsd4 ";"major facilitator superfamily domain containing 4 // major facilitator superfamily domain containing 4 ";1;0	667693940844649;24;18;0	103736100333972;0	202455315552841;0	0363828729872516;12;0;0	19969791516219;5	445842;5	429999;5	234895;5	446543;5	705939;5	40405;5	479161;5	410674;5	346089;5	441619;5	650417;5	572001;5	353065;5	733968;5	557859;5	315605;5	716702;5	414545;5	783715;5	612887;5	338383;5	768589;5	756317;5	802089;5	714416;5	188094;5	727556;5	301742;5	285035;5	144888;5	498705;5	603255;5	406037;5	26372;5	594922;5	181311;5	165077;5	480125;5	429842;5	426631;0;1;1;5;0
17217158;17217158;"---";"---";0	521184420298795;0	167047281432509;12;6;0	172242549838974;1;0	487427580527979;18;9;0	166357476875853;2	24461;2	281455;2	471961;2	825626;2	571587;2	57292;2	92539;2	82203;3	092297;3	37923;2	550551;2	89532;2	506838;2	187074;2	44431;2	259737;2	769436;2	354638;2	706722;2	646804;2	798449;2	446589;2	487491;2	251912;2	217092;2	505533;2	691668;2	832381;2	56623;3	543667;2	806768;2	857948;2	514267;2	548361;2	628123;2	675607;2	443542;3	576299;2	646487;2	239882;0;0;0;6;0
17217160;17217160;"Lemd1 ";"LEM domain containing 1 ";1;0	487427580527979;18;15;0	106364769793033;1;1;18;6;0	104866410523699;3	043829;3	109818;2	720931;3	048478;2	928367;2	886032;2	946227;2	878927;2	738919;2	774577;2	943061;2	901318;3	404205;2	840605;3	100618;3	006251;2	8273;2	904301;2	847396;3	036484;2	648873;2	799221;3	015265;3	04682;3	056315;2	82176;3	250649;2	985767;3	222846;2	952635;2	899423;2	815793;2	686217;2	824403;3	189178;2	888642;3	082042;2	958464;2	889198;2	77118;0;0;0;6;0
17217169;17217169;"Mir135b ";"microRNA 135b ";0	818636641788786;0	348630362769571;12;0;0	157776736086155;1;0	487427580527979;12;9;0	0840014571778372;3	289788;3	413515;3	356848;3	404461;3	104369;3	124973;3	004987;3	166495;3	080755;3	079268;3	269658;3	304116;3	58212;3	000241;3	161433;2	924718;2	80663;3	546254;2	889726;3	186499;2	976077;3	059505;3	200951;3	444165;3	300145;3	255961;3	315099;2	976331;3	071488;3	409672;2	975559;3	01936;3	185068;2	95262;3	166934;3	319675;3	312248;3	285517;2	962219;3	370484;0;0;0;6;0
17217171;17217171;"---";"---";1;1;12;6;0	0660989276917562;1;1;18;6;0	0427007643022933;7	30457;7	824841;7	47654;7	296066;7	284504;7	479956;7	428446;7	378139;7	479739;7	430668;7	478617;7	037948;7	465285;7	259091;7	307063;7	389387;7	767346;7	286273;7	641598;7	418914;7	12701;7	442836;7	298292;7	623059;7	351924;7	454557;7	990057;7	272788;7	649526;7	242831;7	403674;7	350613;7	304763;7	506041;7	430132;7	473479;7	181142;7	345148;7	576571;7	297668;0;0;0;6;0
17217174;17217174;"Klhdc8a ";"kelch domain containing 8A ";0	460978351121042;0	136982452163788;24;3;0	141730715454078;0	0111651341660682;0	00051198555731948;18;0;0	316164058877863;5	259186;4	869346;5	773959;5	072601;5	148208;5	099873;4	851434;5	164786;5	427591;4	763814;4	742595;4	901182;4	195942;5	059656;4	727956;5	237355;4	930468;5	031968;4	898528;5	00088;5	270006;5	571789;5	316649;5	175704;5	532589;4	647471;4	734776;4	63785;4	63872;4	851968;4	967568;4	894243;5	407057;5	019469;4	972656;5	571427;5	016126;5	476521;4	877858;5	016171;0;1;1;5;8
17217182;17217182;"Nuak2 ";"NUAK family	SNF1-like kinase	2 ";0	585595312289092;0	202501918446191;24;9;0	217650295676344;0	849707596467717;0	348630362769571;24;21;0	164673678853152;6	876058;6	785756;7	032704;6	916452;6	483022;7	070724;6	553547;7	554042;7	038587;7	332554;7	012753;7	494396;6	860201;7	310504;7	011267;6	927258;6	538949;6	644101;6	738493;7	225279;7	278935;7	274285;6	92704;7	250748;6	961233;6	908401;6	893781;6	919843;6	918846;7	175112;6	601687;7	287796;7	156593;7	264324;6	637821;7	486586;6	998212;7	489186;7	417739;6	616343;0;0;0;6;0
17217193;17217193;"Tmcc2 ";"transmembrane and coiled-coil domains 2 ";1;0	896947709889992;24;21;0	114191381200597;0	94447541212297;0	413307986671543;24;15;0	0743374287993604;4	039009;4	312694;3	972651;3	940096;3	834362;3	865927;3	714223;3	832571;3	660564;4	11557;4	107841;3	593196;4	339861;3	794244;4	001448;4	247891;3	910824;4	351666;4	032444;3	870688;3	797389;3	664866;3	994441;3	942561;3	752604;3	957641;3	771891;3	976629;3	935552;4	084325;4	19453;3	927687;4	030987;3	878231;4	068902;4	018067;3	920448;4	010995;3	797018;4	063774;0;0;0;6;0
17217197;17217197;"Dstyk ";"dual serine/threonine and tyrosine protein kinase ";0	202388377111593;0	0363828729872516;24;6;0	0883657202313205;1;0	571909904312602;18;3;0	0118590646039747;6	738505;6	707136;6	865257;6	688474;6	767153;6	809516;6	754963;6	766362;6	751969;6	638376;6	515047;6	748484;6	627954;6	642292;6	788487;6	354051;6	657194;6	66937;6	509929;6	487134;6	759398;6	718084;6	707214;6	627253;6	578339;6	875086;6	638509;6	691279;6	601016;6	591895;6	690874;6	621789;6	70094;6	674964;6	559046;6	748645;6	63254;6	739832;6	717242;6	792789;1;0;1;4;0
17217216;17217216;"Rbbp5 ";"retinoblastoma binding protein 5 ";1;1;24;0;0	0219501854782881;0	417223815828317;0	111643235689565;18;0;0	0588535580583279;7	891562;8	062369;7	909606;7	931188;7	923248;8	006168;7	853539;7	933897;7	935537;7	851434;7	886711;7	904895;7	878877;7	88601;7	9569;7	808829;8	046927;7	988701;7	983304;7	852796;7	956753;8	129213;7	991145;8	006065;7	975552;7	841405;7	926719;7	943401;7	838881;7	906475;7	957474;7	788989;7	90258;8	013884;7	912109;7	922827;7	763638;8	053305;7	984526;7	964447;0;0;0;6;0
17217232;17217232;"Tmem81 ";"transmembrane protein 81 ";0	818636641788786;0	348630362769571;18;15;0	116434677463911;0	94447541212297;0	413307986671543;24;21;0	0768245001254884;4	502146;4	216848;4	259696;4	123692;4	273086;4	189407;4	175032;4	547809;3	904963;3	843817;4	165319;4	363118;4	514072;4	69339;4	248109;4	075146;4	278211;4	204423;4	203865;4	351729;3	9839;4	161253;4	189271;4	048678;4	309589;3	965225;3	919823;4	286056;3	866764;4	202875;4	146073;4	005796;3	97633;4	123676;4	317446;4	584966;4	252934;4	32032;4	074274;4	109388;0;0;0;6;0
17217237;17217237;"Gm10538 ";"predicted gene 10538 ";1;1;24;18;0	0884023130072465;1;1;12;0;0	118008343605442;4	069412;4	097505;4	00078;3	921206;4	042493;4	033473;3	977915;4	161251;4	444161;4	006391;4	383101;4	246846;4	061907;4	270924;4	0694;3	898358;3	766292;4	16821;4	443791;4	314137;3	914265;3	991746;3	970898;4	402758;4	5953;3	853846;3	895695;4	311593;4	350901;3	822275;3	560688;4	454448;4	092911;4	237283;4	554565;3	859476;3	974648;4	466252;3	912594;3	742069;0;0;0;6;0
17217241;17217241;"Lrrn2 ";"leucine rich repeat protein 2	neuronal ";1;1;24;6;0	0191325417319542;1;1;12;0;0	0736897189877938;5	164447;5	524366;5	537515;5	45726;5	395887;5	46061;5	320178;5	41153;5	523501;5	761116;5	367638;5	35864;5	566125;5	338531;5	561471;5	281905;5	251028;5	435687;5	566421;5	630964;5	422076;5	318926;5	661065;5	73529;5	47376;5	430987;5	658376;5	414555;5	497238;5	311932;5	677392;5	697807;5	08197;5	507468;5	3342;5	029917;5	369688;5	49433;5	214572;5	458512;0;0;0;6;0
17217247;17217247;"Pik3c2b ";"phosphoinositide-3-kinase	class 2	beta polypeptide ";0	123654892961126;0	0170218866592153;18;3;0	0506125820769892;0	0362356927753053;0	00295278521174143;24;0;0	158246078212167;6	068895;6	137646;6	325178;6	454381;6	249838;6	201806;6	228055;5	890255;5	989289;6	116679;6	051995;6	161229;6	154245;6	08162;5	969948;6	236011;6	599829;6	269482;6	254735;6	306993;6	105293;6	00111;6	257496;6	128075;6	28156;5	943398;5	993585;6	091562;5	978107;5	820456;5	889277;5	918965;6	004833;5	665155;5	809291;6	233499;6	042801;6	108974;5	955881;6	285782;1;1;0;3;0
17217283;17217283;"Ppp1r15b ";"protein phosphatase 1	regulatory (inhibitor) subunit 15b ";0	00404902072138734;6	20908405074703e-05;12;0;0	101864211907478;0	0845658840148356;0	00984913963131566;18;12;0	0741440350947062;9	868073;9	985553;9	780409;9	889402;9	802364;9	480475;9	657997;9	583591;9	541754;9	633972;9	721829;9	774899;9	895032;9	776686;9	840382;9	753697;9	752698;9	76712;9	83173;9	709945;9	664136;9	655392;9	550083;9	553179;9	696887;9	752888;9	585417;9	704815;9	668045;9	761127;9	770882;9	704946;9	896245;9	845936;9	706705;9	599529;9	521518;9	648062;9	660327;9	713575;1;1;0;3;2
17217291;17217291;"Plekha6 ";"pleckstrin homology domain containing	family A member 6 ";0	655950938169976;0	244063887363312;18;9;0	118485640682742;0	171985418993212;0	0284640494033462;18;6;0	169553599526816;7	460413;7	599065;7	595706;7	470429;7	589103;7	580514;7	984626;8	039996;7	639157;7	726528;7	491986;7	706662;7	656201;7	971557;7	491955;7	530393;7	686901;7	569647;7	372329;7	721751;7	922788;7	544675;7	698493;7	692385;7	524985;7	758968;7	915983;8	13052;7	976138;7	94408;7	770942;7	476378;7	901433;7	61197;7	653534;8	004423;7	739759;7	835795;7	753638;7	733122;0;1;1;5;0
17217321;17217321;"Golt1a ";"golgi transport 1 homolog A (S. cerevisiae) ";0	27185920913524;0	0581545539943373;18;9;0	154724863218553;0	00201370612347503;3	85398301143547e-05;18;12;0	109979146105069;6	872011;6	972538;7	029958;7	020945;7	100918;7	244605;7	184762;7	270886;7	255542;7	539611;7	297272;7	134272;6	939691;7	265646;7	191715;7	273055;7	039384;7	098903;7	247084;7	258753;7	355632;7	341124;7	199118;7	14357;7	154115;7	454195;7	510254;7	35838;7	434422;7	691726;7	375562;7	686735;7	617754;7	503139;7	475248;7	104026;7	058576;7	123773;7	12681;7	257386;0;1;1;5;2
17217329;17217329;"Kiss1 ";"KiSS-1 metastasis-suppressor ";1;1;18;9;0	0406962933543247;1;0	571909904312602;18;9;0	150513335229806;3	923;3	927765;3	710477;3	604712;3	728943;3	955478;3	758877;3	845999;4	071251;3	649865;4	418078;3	765088;4	111519;3	707955;3	577181;3	877503;3	859422;3	668769;4	122768;3	671523;3	60773;3	812806;3	851135;3	849742;3	735427;4	054092;4	015429;4	009042;3	709937;4	575037;4	112728;3	865014;4	254514;3	518164;4	01553;3	879046;4	198669;3	789012;3	752025;3	73849;0;0;0;6;0
17217335;17217335;"Ren1 ";"renin 1 structural ";1;1;18;12;0	021121809884128;1;0	487427580527979;24;15;0	125871724565627;3	212568;2	623856;3	085418;3	086783;2	544563;3	174466;2	914988;2	572731;3	087981;2	989742;3	017037;3	186488;2	565773;2	69135;3	306152;3	202358;3	104676;2	980956;2	988727;2	89822;2	704667;2	472181;2	82181;2	729791;2	914988;2	666146;3	229413;2	770911;3	059505;2	933615;2	975566;2	820698;3	210948;3	169406;2	832845;2	856178;3	549869;2	92704;3	182318;2	758765;0;0;0;6;0
17217350;17217350;"Etnk2 ";"ethanolamine kinase 2 ";0	03268048365417;0	00212987906486358;24;15;0	296723218589311;0	000267531621582676;1	2641542937872e-06;24;12;0	397074045208353;10	29968;10	61674;10	47095;10	2803;10	03427;10	12926;10	26546;10	80082;10	44031;10	98183;10	82621;10	89088;10	82817;11	04754;11	00897;10	69963;10	78362;10	73282;10	82452;10	84888;10	47433;10	12188;10	5674;10	32735;10	3674;10	77754;10	97788;11	12901;11	1371;11	13094;11	18413;11	23503;11	23391;11	16524;11	00549;10	74578;10	56522;10	78684;10	8646;10	79889;1;1;0;2;4
17217364;17217364;"---";"---";0	146698059240996;0	0220990954350087;24;15;0	12845973538477;0	364769062591698;0	0904198862099127;12;9;0	0996094251589678;1	982693;2	136874;1	974299;1	747244;1	803037;1	827024;1	968265;2	039089;2	025563;1	825285;2	181607;2	051026;2	252433;2	475518;1	994702;1	869084;1	985821;2	080891;2	159805;2	162579;1	820636;1	876933;1	949091;2	054448;1	902898;1	941015;1	795875;2	008881;2	245986;2	066776;1	954082;1	88319;1	937829;1	794459;1	79548;1	843206;2	104061;2	277636;2	015793;2	082277;1;0;1;4;0
17217366;17217366;"---";"---";1;1;12;0;0	131821674575921;0	171985418993212;0	0284640494033462;18;12;0	154678901277776;3	840989;3	483041;3	82258;3	610348;3	644402;3	503065;3	818013;3	669409;3	140056;3	246547;3	425804;3	647039;3	6244;3	450247;3	89066;3	421654;3	439435;3	233049;3	701225;3	455307;3	34739;3	408166;3	418332;3	671159;3	618259;3	750433;3	75831;3	587148;3	919047;3	657052;3	932197;3	966053;3	810074;3	540836;4	265571;3	255313;3	283388;3	484175;3	822551;3	661607;0;1;1;5;0
17217369;17217369;"Prelp ";"proline arginine-rich end leucine-rich repeat ";0	818636641788786;0	348630362769571;24;18;0	0566353640857459;1;1;18;15;0	0234195533695941;5	299914;5	270626;5	085189;5	242569;5	124198;5	381984;5	234827;4	943322;5	115036;5	215203;5	263533;5	236263;5	271458;5	267823;5	474218;4	975085;5	324688;5	272595;5	292571;5	542228;4	964124;5	379584;5	349388;5	269421;4	849711;4	984706;5	068996;5	34732;5	050039;5	124506;5	274815;5	255283;4	967345;4	977664;5	387949;4	937614;4	612743;5	346855;5	402398;5	336477;0;0;0;6;0
17217373;17217373;"Fmod ";"fibromodulin ";1;1;18;9;0	100869842996433;1;1;24;0;0	0717697473001769;5	249979;5	669128;5	321698;5	198679;5	46648;5	424042;5	523196;5	637989;5	461434;5	534719;5	706526;5	4326;5	636618;5	472452;5	513622;5	727787;5	881698;5	507161;5	539365;4	937566;5	581104;5	203365;5	460011;5	459085;5	28564;5	363191;5	396183;5	511483;5	237144;5	278476;5	422749;4	981552;5	26392;5	147811;5	477345;5	378197;5	456533;5	260509;5	77641;5	498892;0;0;0;6;0
17217380;17217380;"Gm8618 ";"predicted gene 8618 ";1;0	667693940844649;12;3;0	066294442716754;1;1;24;0;0	0457515765097242;8	044298;8	243114;7	971333;8	08875;8	367477;8	147037;7	952662;8	0378;8	069847;7	879097;8	073012;7	98348;7	943348;8	113081;7	978698;7	838307;8	029989;7	973688;7	888207;7	891269;8	08169;8	165131;8	082814;8	007567;7	713569;7	945131;8	025807;8	007919;7	910533;8	010814;7	982962;7	938092;7	913853;8	009424;8	03457;7	873965;8	100479;8	000005;8	050258;8	051454;0;0;0;6;0
17217383;17217383;"Chit1 ";"chitinase 1 (chitotriosidase) ";0	086802959521776;0	00984913963131566;24;18;0	122713432127457;1;1;18;15;0	153290850666307;2	895454;2	998916;3	093276;2	851292;3	028331;2	642363;3	002812;2	873982;3	020775;3	064434;3	03132;3	011593;3	046666;3	175716;3	202513;3	145768;3	04486;3	154364;3	336317;3	30249;3	515477;2	939543;2	85587;3	421321;2	947813;3	07508;2	932625;2	710076;3	054653;2	709784;2	874423;3	460865;3	185438;2	757863;3	04914;3	00387;3	465302;2	989561;2	677642;3	011904;1;0;1;4;0
17217399;17217399;"Chi3l1 ";"chitinase 3-like 1 ";0	31183456733663;0	0727573832256495;18;3;0	171652999560159;0	47567827996484;0	136982452163788;12;9;0	125218711453201;3	368801;3	326785;3	731119;3	544545;3	546685;3	211201;3	5319;3	417997;3	535853;3	881617;3	282017;3	25071;3	318599;3	266669;3	292621;3	777384;3	816821;3	511574;3	317099;3	565273;3	527501;3	467048;3	365462;3	222624;3	447533;3	407701;3	952201;3	534855;3	497776;3	500892;3	171458;3	596879;3	419013;3	450784;3	524458;3	802425;3	9756;3	595839;3	474352;3	67225;0;0;0;6;0
17217415;17217415;"Mybph ";"myosin binding protein H ";0	734451438609957;0	29250152244679;24;15;0	147624980805354;0	273990841130699;0	0581545539943373;12;3;0	144700917488452;4	191034;4	019097;3	999158;3	948783;4	15578;4	392275;4	257314;3	7068;3	962718;4	152436;4	394271;4	144972;4	220314;4	331314;4	399299;3	776075;4	326629;4	211027;4	477067;4	361665;4	207262;4	156386;4	424634;4	514187;4	192538;4	022009;4	213603;4	167336;4	430619;4	255476;4	318127;4	289895;4	521756;4	075181;4	494942;3	751609;3	920251;4	204969;4	157333;4	003436;0;0;0;6;0
17217428;17217428;"Myog ";"myogenin ";1;1;24;12;0	0302371234004035;1;1;18;15;0	0847467477252077;5	116164;5	137091;4	848273;5	143633;5	097772;5	406835;5	138166;4	937825;5	118923;4	996655;5	16093;4	856934;5	060955;5	362998;5	21963;5	191384;4	844158;4	968051;5	339593;5	00988;4	980482;5	267204;5	169555;5	561531;5	061933;4	54116;5	281035;4	938187;5	25271;5	038376;5	317929;5	370264;4	834217;5	158103;5	251356;4	678322;5	356487;5	485642;5	017163;5	268185;0;0;0;6;0
17217434;17217434;"4933406M09Rik ";"RIKEN cDNA 4933406M09 gene ";1;1;18;3;0	0634218214181839;0	202455315552841;0	0363828729872516;18;15;0	148860826682173;2	422224;2	778283;2	359982;2	537741;2	750506;2	680412;2	565117;2	497109;2	188367;2	7789;2	550242;2	442134;2	494489;2	516747;2	319148;2	880501;2	711206;2	339411;2	556833;2	529426;2	565557;2	645276;2	441986;2	615952;2	522023;2	144732;2	381692;2	279588;2	503888;2	55348;2	848227;3	091373;2	396266;2	737154;2	54211;2	513566;2	3741;2	542655;2	476842;2	450684;0;1;1;5;0
17217440;17217440;"Cyb5r1 ";"cytochrome b5 reductase 1 ";0	172047206461864;0	0284640494033462;24;9;0	101949595051304;0	0450964983772192;0	0040500941512662;24;6;0	155444697921801;6	193133;6	248378;6	359818;6	236403;6	367511;6	456786;6	25377;6	399035;6	44557;6	187907;6	380636;6	281236;6	406912;6	24178;6	453404;6	062025;6	045831;6	192915;5	870294;6	335148;6	082678;6	146265;6	090971;6	277678;6	327426;6	211377;6	272455;6	245296;6	167309;6	280899;6	33;6	150996;6	084591;5	897384;6	056904;5	786481;5	858996;6	003957;5	826019;5	993629;1;1;0;2;0
17217455;17217455;"Adipor1 ";"adiponectin receptor 1 ";0	910587339979751;0	413307986671543;12;6;0	031289475067504;0	202455315552841;0	0363828729872516;18;9;0	0837479593967822;9	00916;9	027663;9	093384;9	079764;8	926793;9	175506;9	077194;9	078342;9	145705;9	103068;9	052047;9	141305;9	031666;9	175013;9	120273;9	146688;9	075264;9	141969;9	039669;9	079117;9	104961;8	994032;9	139071;9	064606;9	209785;9	285272;9	202615;9	257433;9	307423;9	23246;9	110025;9	239035;9	265497;9	274939;9	183119;9	307824;9	140349;9	124939;9	220869;9	116573;0;1;1;5;0
17217469;17217469;"Klhl12 ";"kelch-like 12 (Drosophila) ";1;0	667693940844649;12;3;0	0542306706996261;0	849707596467717;0	348630362769571;18;15;0	0620249319719498;6	110696;6	028867;6	214505;6	499262;6	210077;6	167651;6	212577;6	147762;6	342554;5	974157;6	285854;6	226637;6	090671;6	231971;6	29027;6	173661;5	976075;6	104097;5	97288;6	242155;6	075053;6	287061;6	179877;6	383527;6	217099;6	155014;6	069103;6	077898;6	294903;6	153364;6	207826;6	259398;6	304133;6	303072;6	114229;6	248762;6	169586;6	234525;6	1669;6	175811;0;0;0;6;0
17217487;17217487;"Rabif ";"RAB interacting factor ";0	03268048365417;0	00212987906486358;18;12;0	163510134644711;1;0	667693940844649;18;6;0	0648823504747243;7	159897;7	353535;7	365781;7	313438;7	230658;7	162857;7	350606;7	399462;7	488142;7	399344;7	517686;7	590869;7	678557;7	57575;7	54614;7	246555;7	364414;7	301962;7	304088;7	16528;7	339389;7	233863;7	411564;7	231933;7	401135;7	53588;7	361454;7	324173;7	469523;7	417992;7	432722;7	294687;7	124289;7	365726;7	279037;7	414031;7	25319;7	465799;7	174657;7	502133;1;0;1;4;2
17217495;17217495;"---";"---";0	31183456733663;0	0727573832256495;12;0;0	205875553556026;0	273990841130699;0	0581545539943373;12;0;0	190670989993562;4	373114;4	536704;4	461299;4	420633;4	079581;3	79041;3	81848;4	687951;4	248182;3	883723;4	265922;4	391178;4	322969;4	198196;4	292169;4	035728;4	091566;4	33708;4	067555;3	611418;4	100994;4	665565;4	455379;5	049011;4	242525;4	073339;3	772245;4	085774;4	346674;4	044646;4	66778;4	216844;4	238471;4	273659;4	258292;4	502785;4	117791;3	976912;3	98375;4	1164;0;0;0;6;0
17217497;17217497;"LOC100503055 ";"60S ribosomal protein L29-like ";1;0	775726015470597;18;12;0	108452856117878;1;1;18;0;0	0658139636589379;3	567661;3	349138;3	745907;3	488774;3	464063;3	311624;3	692521;3	21602;3	874876;3	761198;3	749026;4	025051;3	157176;3	689416;3	774071;3	552874;3	040188;3	193489;3	823555;3	181084;3	749831;3	923157;3	829422;3	321578;3	949322;3	440257;4	027921;3	371197;3	835139;3	534108;3	963638;3	613604;3	301781;3	525749;3	936011;3	177425;4	031433;3	922363;3	717447;3	298346;0;0;0;6;0
17217500;17217500;"Kdm5b ";"lysine (K)-specific demethylase 5B ";0	00534597280295154;9	80256536426373e-05;24;0;0	183928726834948;0	0689737367653266;0	00739363037571795;24;3;0	265765376602181;8	25178;8	312851;7	968432;8	486721;7	884374;7	732388;7	791747;7	989001;7	807505;7	831695;7	482885;7	672318;7	396358;7	631845;7	603657;7	853302;7	872789;7	913559;7	892817;7	618115;8	261659;8	614659;7	992854;8	214582;8	568548;8	486689;8	288816;8	066213;8	296948;7	885579;7	506516;7	452981;7	801136;8	213115;7	716428;7	899276;8	064535;7	964169;8	244717;8	001973;1;1;0;2;0
17217536;17217536;"Syt2 ";"synaptotagmin II ";1;0	667693940844649;18;6;0	0732095934833679;1;1;18;9;0	0510617716597384;4	330949;4	674442;4	589167;4	585384;4	561106;4	526543;4	648443;4	628862;4	907595;4	773204;4	614213;4	719621;4	299843;4	465057;4	551995;4	633845;4	366052;4	761733;4	473959;4	819515;4	601311;4	611409;4	580117;4	265905;4	729589;4	686787;5	241917;4	480901;4	755795;4	468731;4	666145;4	762146;4	304274;4	773786;4	600699;4	441133;4	79487;4	789967;4	523914;4	638988;0;0;0;6;0
17217552;17217552;"Ube2t ";"ubiquitin-conjugating enzyme E2T (putative) ";1;1;24;6;0	0412550844881574;1;1;18;3;0	107594074932127;3	604296;3	264382;3	28756;3	428378;3	471492;3	472275;3	498057;3	393505;3	559454;3	155083;3	41354;3	299937;3	305875;3	403968;3	508736;3	271672;3	385998;3	166229;3	742819;3	39653;3	33068;3	43302;3	218529;3	40225;3	561634;3	365968;3	35499;3	262112;3	508429;3	584498;2	958073;3	007097;3	496628;3	159379;3	393827;2	820598;3	32029;3	394712;3	480297;3	331315;0;0;0;6;0
17217562;17217562;"Gm10535 ";"predicted gene 10535 ";0	734451438609957;0	29250152244679;24;15;0	10310889661906;0	94447541212297;0	413307986671543;18;12;0	0316455033318322;3	732484;3	556337;3	516293;3	978732;3	833476;3	654208;3	897421;4	085323;3	751197;3	819378;4	197433;3	798831;4	2262;3	914032;3	817358;4	004124;3	956809;3	754527;3	879497;3	910452;3	879133;3	758233;3	935793;3	991886;3	794139;3	849059;4	139853;3	69409;3	887723;4	065991;4	076452;3	924671;3	814038;3	921604;3	979762;3	469266;3	899946;3	774179;3	53289;3	910413;0;0;0;6;0
17217566;17217566;"Ptpn7 ";"protein tyrosine phosphatase	non-receptor type 7 ";1;1;18;3;0	0688502801773527;1;0	667693940844649;24;21;0	174354501017682;4	616288;4	454854;4	72084;4	14636;4	561783;4	502498;4	583025;4	507847;3	918403;4	603063;4	31864;4	460832;4	410288;4	555237;4	407856;4	828262;4	059843;4	53658;4	540317;4	133458;4	777536;4	257024;4	876267;4	124897;4	281876;3	868702;4	632151;4	429993;4	252276;3	932655;4	065589;4	260232;4	381095;4	437696;4	427105;4	895098;4	234492;4	492714;4	538804;4	573632;0;0;0;6;0
17217580;17217580;"Arl8a ";"ADP-ribosylation factor-like 8A ";1;1;24;6;0	0181535523934021;1;1;18;3;0	0680737001549145;7	65015;7	911099;7	923226;8	007421;7	821607;7	932193;7	934918;7	525403;7	862385;7	86615;7	798754;7	946379;7	662707;8	006288;7	797542;7	89348;7	743208;7	905638;7	745896;7	933875;8	117197;8	089315;7	904171;8	02361;7	942581;7	948716;7	909105;8	120137;7	964912;8	026656;8	034302;7	847261;7	806562;7	923532;7	919536;8	096777;7	853955;8	009794;8	049203;8	001894;0;0;0;6;0
17217590;17217590;"---";"---";1;0	571909904312602;18;15;0	114461319214314;0	145038514197895;0	0220990954350087;24;18;0	139087196752613;3	890313;4	014665;4	032289;3	883115;3	601796;3	757303;3	873323;3	619714;3	511037;4	183136;4	127621;4	225068;4	306753;3	868077;4	008284;3	982252;3	69745;4	014352;3	971332;4	160244;4	271873;3	981214;3	885612;4	079062;3	876014;4	007131;3	750816;4	298075;3	973027;3	88286;4	00746;3	887578;4	080935;4	126886;4	131748;4	39365;4	295681;4	488226;4	187641;4	199457;0;1;1;5;0
17217592;17217592;"---";"---";1;1;18;6;0	0705676657721599;1;1;24;18;0	0682373953747596;3	573605;3	543757;3	321293;3	49159;3	350008;3	549428;3	538374;3	693693;3	370484;3	806019;3	501282;3	45225;3	502965;3	3139;3	587579;3	299856;3	667845;3	338712;3	609819;3	627582;3	672058;3	276791;3	536622;3	290976;3	341654;3	261215;3	655679;3	486378;3	440608;3	538352;3	532996;3	563216;3	882247;3	292499;3	328793;3	383738;3	752076;3	758283;3	286136;3	848556;0;0;0;6;0
17217596;17217596;"Lmod1 ";"leiomodin 1 (smooth muscle) ";0	31183456733663;0	0727573832256495;12;6;0	250564348573625;1;1;24;12;0	103221326597269;3	921329;4	364888;3	70231;3	86844;3	805499;4	00064;4	350359;4	556796;4	100047;4	555903;4	399427;3	83831;3	909839;3	796591;4	197522;4	219182;4	437662;4	477067;4	060271;4	311693;3	772754;4	038514;4	211404;4	197609;4	008964;4	49623;4	319998;4	364139;3	917902;3	691527;3	958073;4	137383;4	035635;4	303193;4	361865;3	975818;3	886254;3	926087;4	06196;4	173192;0;0;0;6;0
17217602;17217602;"Nav1 ";"neuron navigator 1 ";0	655950938169976;0	244063887363312;24;18;0	104969117783667;0	0560024212042488;0	00549888554366661;24;9;0	129042037819076;3	935308;4	178926;4	06181;4	164442;4	194979;4	082776;3	987277;3	953739;3	951024;4	011981;4	259679;3	889509;4	342462;4	325851;4	041548;4	334969;4	221347;4	131071;4	600202;3	982256;4	099586;3	993762;4	136051;4	155824;4	46767;4	426873;4	301701;4	613221;4	460083;4	076016;4	253925;4	182516;4	252092;4	205865;4	241844;4	071793;4	051962;4	031304;3	999662;4	180541;0;1;1;5;0
17217610;17217610;"Csrp1 ";"cysteine and glycine-rich protein 1 ";1;1;24;6;0	0495112632652914;0	273990841130699;0	0581545539943373;18;9;0	165816009858159;7	327579;7	389754;7	220896;7	471219;7	511336;7	270333;7	282302;7	578567;7	476405;7	380579;7	353179;7	324394;7	265533;7	258243;7	364927;7	184311;7	598423;7	205474;7	470634;7	256876;6	947262;6	959202;7	399822;7	110276;7	048599;7	729602;7	484668;7	535754;7	16174;7	198931;7	263792;7	201108;7	557825;7	299073;7	114082;7	453581;7	129498;7	313406;7	098717;7	059151;0;0;0;6;0
17217619;17217619;"Phlda3 ";"pleckstrin homology-like domain	family A	member 3 ";1;1;18;12;0	0826515903325521;1;1;18;12;0	0320089562173621;5	05424;4	825894;4	909388;4	638988;4	99818;4	613315;5	1905;5	185451;4	709651;4	625557;5	217528;4	79127;5	159803;4	860817;4	877924;4	884513;5	114426;4	86727;4	871855;4	851114;4	858467;4	846857;4	442482;5	222999;5	193086;5	18259;5	196771;4	802505;4	924008;4	828506;5	093789;4	860715;4	928333;5	258907;4	978635;4	873184;4	882002;5	242365;5	216759;4	488669;0;0;0;6;0
17217625;17217625;"Tnni1 ";"troponin I	skeletal	slow 1 ";0	818636641788786;0	348630362769571;24;3;0	0830928249640125;1;1;18;9;0	0523142345459149;3	774773;4	381042;3	921117;3	928134;4	112224;3	898715;3	920887;3	836412;4	287162;4	094811;3	830314;3	895635;3	934584;3	669642;3	785559;4	073743;3	914813;3	838688;3	975959;3	772243;3	694043;3	883216;4	263512;3	693264;3	830717;3	913001;4	174166;3	80914;3	843097;3	928473;4	479289;3	639524;3	925517;3	767637;4	092168;3	639083;4	374614;3	847976;4	236211;3	828303;0;0;0;6;0
17217639;17217639;"Lad1 ";"ladinin ";0	734451438609957;0	29250152244679;12;9;0	219192142012721;0	764991740153275;0	29250152244679;12;0;0	116707267128059;6	328118;6	825489;6	118454;6	370889;5	884255;6	27833;5	856572;6	648574;6	387426;6	920422;6	476512;6	432698;6	128376;6	225669;5	977888;6	440413;7	01526;6	74063;6	671138;6	578605;6	868855;7	238209;6	853557;7	080558;7	176707;6	662455;7	055258;6	532727;6	497678;6	927415;6	574786;6	849402;7	134928;6	853682;6	97585;6	81075;6	74638;6	928595;6	91556;6	964072;0;0;0;6;3
17217651;17217651;"Tnnt2 ";"troponin T2	cardiac ";1;1;24;18;0	232916023975379;1;1;24;18;0	101447902790053;5	598919;5	654727;5	470491;5	391937;5	522229;5	48772;5	6423;6	098954;5	219202;5	441452;5	370544;5	672667;6	443482;5	98971;6	204356;6	267878;7	068753;5	213144;5	678096;5	579279;5	84691;5	296391;5	300653;5	7959;5	686935;5	509208;5	440188;5	9403;5	752404;5	600961;5	658219;5	989643;5	679492;5	81264;5	708875;5	852169;5	800811;5	3261;5	709125;6	084505;0;0;0;6;0
17217666;17217666;"Tmem9 ";"transmembrane protein 9 ";0	27185920913524;0	0581545539943373;18;12;0	0742691929949749;0	171985418993212;0	0284640494033462;24;12;0	116798130349441;6	020399;6	082026;6	124047;6	151281;5	996325;6	207992;6	149519;6	205156;6	072749;6	123859;6	149626;6	208102;6	318536;6	202811;6	638819;6	193754;6	224345;5	886485;5	904953;6	036948;5	909771;5	950137;6	043952;6	085746;5	966411;6	273714;6	218782;6	032911;6	207668;6	052822;6	133225;6	292961;6	234173;6	06566;6	153592;6	05452;6	088126;5	965683;5	732543;6	077169;0;1;1;5;0
17217678;17217678;"Cacna1s ";"calcium channel	voltage-dependent	L type	alpha 1S subunit ";1;1;12;6;0	0444902747887807;1;1;12;0;0	0608498972783129;4	0909;4	093707;3	828158;3	660429;3	912784;3	9102;3	779206;4	064276;3	928605;3	956531;4	168471;3	810121;4	071112;3	899165;3	682492;4	155816;4	059685;3	900363;4	077948;3	9504;3	945036;3	893364;3	94048;3	777659;4	180719;3	932596;4	130984;3	6994;3	622796;3	860081;3	766852;4	342886;3	288806;3	854954;3	997205;3	688906;3	862694;3	967932;3	809419;3	579436;0;0;0;6;0
17217728;17217728;"Kif21b ";"kinesin family member 21B ";1;1;18;15;0	0290341579889102;0	364769062591698;0	0904198862099127;24;6;0	171314472188666;4	470972;4	641794;4	583858;4	858105;4	914674;4	566994;4	569595;4	392238;4	908384;4	772645;4	574188;4	791829;4	609355;5	283305;4	589387;4	629467;4	968334;4	724459;4	743338;4	587617;4	645139;4	574691;4	940079;4	44839;4	682437;4	552383;4	935164;4	627965;4	571832;5	027147;4	271605;4	587311;4	515728;4	380716;4	585458;4	355582;4	384036;4	604358;4	17584;4	550832;0;0;0;6;0
17217768;17217768;"---";"---";0	404509878078838;0	111643235689565;24;18;0	167927253930087;1;0	667693940844649;24;15;0	0875709322092668;2	912952;3	201526;3	238532;3	239015;2	919747;3	317901;2	91203;3	18163;3	046382;3	243234;3	277849;2	984997;3	561103;3	018568;3	185591;3	432928;3	478151;3	434004;3	427974;3	592885;3	307289;2	855179;3	268968;2	727085;3	160009;3	447547;3	296956;3	39347;3	410061;3	031523;3	458443;3	462818;3	045815;3	339739;3	296051;3	35283;3	60446;3	137995;3	272603;3	430813;0;0;0;6;0
17217771;17217771;"Gm3878 ";"predicted gene 3878 ";1;1;18;6;0	0339609244868275;1;0	775726015470597;18;3;0	019776362456225;6	261588;6	226992;6	402691;6	367731;6	096525;6	316767;6	558439;6	201751;6	401842;6	233243;6	476845;6	398928;6	517562;6	021746;6	0152;6	25553;6	231634;6	353709;6	601163;6	145032;6	434165;6	023162;6	598543;6	635674;6	360512;6	211261;6	460163;6	401227;6	39476;6	161986;6	331601;6	450531;6	376482;6	374202;6	205383;6	122345;6	650798;6	629762;6	45578;6	52769;0;0;0;6;0
17217774;17217774;"Gpr25 // Gpr25 ";"G protein-coupled receptor 25 // G protein-coupled receptor 25 ";0	0591345476698108;0	00549888554366661;24;15;0	165085745329889;1;1;18;6;0	0370905791003592;3	759289;3	76602;3	895194;3	720127;4	038036;3	880708;4	016288;3	78794;4	168373;4	023438;3	939478;4	40863;4	414629;4	224263;4	208035;4	052038;4	187018;3	857133;4	115925;3	95678;3	959644;3	915342;3	939944;3	908372;3	999979;4	197784;4	019033;3	750423;4	014811;3	998418;3	969072;3	975679;3	964468;3	8896;3	77558;4	09466;3	913638;3	808771;3	799115;4	060521;1;0;1;4;0
17217777;17217777;"Ddx59 ";"DEAD (Asp-Glu-Ala-Asp) box polypeptide 59 ";1;1;18;6;0	0131010976651291;1;1;12;6;0	0518404730025201;5	181316;5	074979;5	134475;4	871552;5	100949;5	069449;4	951601;5	221567;5	104836;5	239694;5	065091;5	009933;5	333122;5	051896;5	106936;5	393546;4	889059;5	470913;5	036832;4	937677;4	757661;5	143861;5	216405;4	911334;5	127982;4	939716;5	115306;5	023746;5	213414;5	267556;4	792524;4	868711;5	400501;5	196773;5	050413;5	12172;5	135798;5	274807;4	867751;5	232231;0;0;0;6;0
17217789;17217789;"Kif14 ";"kinesin family member 14 ";1;1;12;6;0	0426353569250335;0	849707596467717;0	348630362769571;24;6;0	0779622349364181;3	142483;3	248468;2	936177;3	609677;3	384304;3	324071;3	346894;3	101524;3	426816;3	188555;3	323277;3	083286;3	112421;3	24349;3	455281;3	534241;3	2718;3	308309;3	441196;3	007714;3	46296;3	232873;3	379983;3	107706;3	398553;3	510365;3	356725;3	456733;3	234657;3	560449;3	288522;3	113459;3	276549;3	353077;3	410506;3	448971;3	305036;3	208246;3	172655;3	046267;0;0;0;6;0
17217821;17217821;"Zfp281 ";"zinc finger protein 281 ";0	0487067970321502;0	0040500941512662;18;12;0	115286689604655;1;1;24;12;0	0863241261773395;7	006875;7	091068;7	198551;7	043567;7	175048;7	192094;7	455343;7	344565;7	226903;7	447174;7	627959;7	306267;7	369907;7	314978;7	39529;7	134612;7	037733;7	011755;7	082979;7	228451;7	449321;7	108894;7	450105;7	507241;7	157666;7	257365;7	315657;7	669378;7	386117;7	821996;7	556777;7	455035;7	537971;7	260014;7	603251;7	327014;7	386786;7	321222;7	283412;7	546263;1;0;1;4;0
17217825;17217825;"Gm19705 ";"predicted gene	19705 ";0	0266098988214461;0	00151914219251681;18;6;0	208325678552837;1;0	775726015470597;24;6;0	114077890562216;5	070101;5	108394;5	099701;5	192647;5	264517;5	44023;5	147829;5	480966;5	344393;5	403132;5	16507;4	71812;4	723178;5	119822;4	879685;5	423452;5	307737;5	319143;5	046801;5	315962;4	90661;4	751678;5	061523;5	040124;5	054286;5	010025;4	899966;5	275781;4	845782;5	045306;5	128383;4	303082;4	834939;4	923464;4	86828;4	975535;4	768009;4	963068;4	510448;4	379779;1;0;1;4;7
17217830;17217830;"Gm16880 ";"predicted gene	16880 ";0	172047206461864;0	0284640494033462;12;9;0	362688149546032;0	849707596467717;0	348630362769571;24;3;0	374817682493811;3	972826;4	105902;4	187682;3	823987;3	709975;4	042652;3	57677;4	664335;4	02519;3	966848;4	087153;3	616961;3	485697;4	358163;3	28965;4	247615;4	560579;4	665986;5	204397;5	362785;5	29499;4	232796;4	236033;4	380032;4	360743;3	456813;4	097247;5	143828;4	40629;4	772447;4	767923;3	299017;3	907346;3	016885;3	55253;4	381985;4	079285;4	473348;3	441499;3	756019;1;0;1;4;0
17217836;17217836;"---";"---";1;1;18;9;0	102863884119379;0	417223815828317;0	111643235689565;12;3;0	109047179367465;2	854385;3	112285;2	796081;3	048478;3	310394;3	368828;3	11159;3	124907;3	117083;3	310394;2	980352;3	196972;3	61025;3	196333;3	188464;2	802032;3	428337;3	423647;2	895827;3	251522;3	266242;3	055499;2	973885;2	907645;3	017042;3	097184;2	871848;2	71306;3	227239;3	18888;3	158356;3	055675;3	347384;3	693157;3	336827;3	029634;3	033718;3	008428;3	049273;2	665026;0;0;0;6;0
17217838;17217838;"---";"---";0	202388377111593;0	0363828729872516;24;18;0	123899073422811;0	317784681744533;0	0727573832256495;12;9;0	13931771356328;1	766013;2	074605;1	855242;2	040693;1	919187;1	895699;1	942996;2	000996;1	89366;1	892769;2	170712;1	958853;2	121034;1	922799;1	95592;2	145521;1	896318;2	250206;2	283333;2	179626;2	041179;1	909416;2	083149;1	997423;1	621858;2	02021;1	961707;2	432319;2	116237;2	116251;1	901294;1	876506;2	067743;1	871935;1	923769;2	475732;2	294912;2	024826;2	216762;1	895306;1;0;1;4;0
17217840;17217840;"---";"---";1;0	667693940844649;24;12;0	0739437470989352;1;1;24;18;0	111469020093028;2	555512;2	703264;2	747382;2	821744;2	962052;3	151497;2	705347;2	888678;2	598679;2	773405;2	851502;2	864729;2	928179;3	069404;2	850325;2	805205;2	579457;2	78408;2	718129;2	885123;2	547594;2	529119;2	684547;2	656539;2	80726;2	943975;2	496807;2	560873;2	632869;2	776403;3	194793;2	92436;2	759567;2	701505;2	613259;3	068096;3	126328;2	859503;2	619231;2	455084;0;0;0;6;0
17217844;17217844;"Mir181a-1 ";"microRNA 181a-1 ";1;0	775726015470597;12;9;0	0649300801824548;1;1;18;6;0	0687820443729685;1	987411;2	022435;2	047736;2	065766;1	923358;2	187385;1	988333;2	296473;2	036242;1	93915;2	016141;1	952404;2	049275;1	941778;2	263916;2	095597;2	046993;2	041383;2	602058;2	281653;1	925217;2	143782;1	812652;2	2336;2	131536;2	200143;1	974191;2	169431;2	29305;2	226855;2	032417;2	3884;2	050457;2	081193;2	050147;2	037002;2	391505;2	139905;2	039768;1	742252;0;0;0;6;0
17217846;17217846;"Mir181b-1 ";"microRNA 181b-1 ";1;0	775726015470597;24;18;0	0999665140834672;0	12275385002056;0	0170218866592153;12;6;0	199316254277044;2	317779;2	617196;2	299544;2	203949;2	387791;2	366324;2	339937;2	332615;2	258155;2	122919;2	209131;2	917365;2	309062;2	652938;2	636461;2	456608;2	769808;2	210744;2	414469;2	432987;2	012265;2	258381;2	18573;2	165546;2	129453;2	311339;2	340701;2	56421;2	592548;2	487639;2	258536;2	390589;2	361773;2	288897;1	959955;2	84659;2	604107;2	341032;2	309264;2	592549;0;1;1;5;0
17217848;17217848;"Atp6v1g3 ";"ATPase	H+ transporting	lysosomal V1 subunit G3 ";1;1;18;9;0	0290210765134585;1;0	775726015470597;12;0;0	124136484524595;2	677352;2	944696;3	017876;3	030558;3	059409;2	854563;3	348738;2	704905;3	122018;3	071679;3	03523;3	011914;3	41191;2	929185;2	83395;3	064537;3	180944;2	612557;3	068093;2	909506;3	014734;3	090564;3	090961;3	069148;3	34122;2	840127;3	020163;2	507125;3	166417;2	838426;3	512651;2	949096;3	111088;2	938566;2	934124;2	934096;3	143153;2	69319;2	698066;3	149323;0;0;0;6;0
17217854;17217854;"Dennd1b ";"DENN/MADD domain containing 1B ";0	172047206461864;0	0284640494033462;24;6;0	169893541111872;0	5393891155285;0	167047281432509;24;12;0	0823669798531243;7	457991;7	420096;7	245764;7	487298;7	558114;7	614938;7	426208;7	380503;7	660504;7	246034;7	495883;7	255127;7	563601;7	162698;7	389563;7	203623;6	965669;7	098977;7	139745;6	925387;7	157523;7	489163;7	303334;7	221867;7	313491;7	68691;7	148143;7	338258;7	33104;7	344055;7	341955;7	379069;7	657579;7	542858;7	378683;7	227477;7	209988;7	316808;7	236217;7	447605;1;0;1;4;0
17217887;17217887;"4930596I21Rik // 4930596I21Rik ";"RIKEN cDNA 4930596I21 gene // RIKEN cDNA 4930596I21 gene ";0	404509878078838;0	111643235689565;24;3;0	149388681894329;1;1;24;6;0	101231174561619;3	386499;3	178145;3	289993;3	689256;3	202518;3	091016;3	192763;3	28024;3	192291;2	983351;2	817891;3	120097;3	099487;3	19596;3	019848;2	83037;2	852267;3	097283;2	80741;3	222562;3	648355;3	392427;2	888022;2	972217;2	578979;3	505314;2	829266;3	169228;3	542334;2	873851;3	215878;2	680791;3	404484;2	717559;3	157791;2	753057;2	909544;2	759392;3	578889;2	964864;0;0;0;6;0
17217891;17217891;"4933436E23Rik ";"RIKEN cDNA 4933436E23 gene ";0	720294002820559;0	268282704905051;24;3;0	0551083669917736;1;1;24;0;0	0296412091605591;3	193098;3	015216;3	059505;2	645826;3	426332;2	806747;2	993634;3	053289;3	015945;3	166187;2	917864;3	035426;2	62753;2	94283;2	915699;2	981227;3	015775;2	993634;3	023389;2	916603;3	034223;3	14531;2	824937;3	06568;3	166554;3	029481;3	118511;2	592654;3	128077;3	099694;3	100234;2	769516;3	313319;2	77861;3	057251;3	000119;3	194585;2	880464;3	31914;3	08879;0;0;0;6;0
17217901;17217901;"Zbtb41 ";"zinc finger and BTB domain containing 41 homolog ";0	27185920913524;0	0581545539943373;12;3;0	130793541316076;1;0	571909904312602;24;15;0	0322161385042495;7	250171;7	263564;7	410673;7	354013;7	202577;7	120348;7	223179;7	110697;7	232599;7	231889;7	057566;7	263629;7	200819;7	174095;7	245279;6	987732;6	873989;6	755899;7	052964;6	744138;7	154161;7	262374;7	156246;7	168634;6	914477;7	174309;7	19799;7	050785;7	220471;7	192003;7	195097;7	301163;7	271192;7	414701;7	095557;7	068996;7	189898;7	247248;7	248314;7	143233;0;0;0;6;9
17217914;17217914;"Aspm ";"asp (abnormal spindle)-like	microcephaly associated (Drosophila) ";0	910587339979751;0	413307986671543;12;3;0	0918984257101285;1;1;18;9;0	0774182930449903;2	966077;2	735306;2	950878;2	993355;2	920464;2	790421;2	836192;2	957995;3	289554;2	92364;3	190123;3	321061;3	100416;2	838084;3	262598;2	822091;3	035817;2	816348;2	959565;2	757515;2	603932;2	944798;2	864761;2	899263;2	863782;2	793132;3	47078;3	115049;3	088531;2	748713;2	830543;2	843164;3	551857;3	007292;2	763352;3	009683;2	982786;2	871345;2	930648;2	781685;0;0;0;6;0
17217946;17217946;"F13b ";"coagulation factor XIII	beta subunit ";0	356019044123257;0	0904198862099127;24;18;0	0644552579788898;0	764991740153275;0	29250152244679;24;0;0	0565508648253942;9	94021;9	775497;9	776282;10	02828;10	0162;9	989889;10	01459;9	89714;9	927137;9	93705;9	931215;9	911668;10	06304;10	05325;10	02986;10	10801;10	03183;10	08918;10	0087;10	01842;10	21122;10	07772;10	19281;10	17751;10	19363;10	08624;10	00894;10	11391;10	11345;10	06014;10	09831;10	03846;10	09133;9	981663;10	22121;10	24861;10	16297;10	03684;10	15203;10	10919;0;0;0;6;3
17217963;17217963;"---";"---";1;1;18;6;0	0805882527450496;0	141000634799544;0	019560491047112;24;15;0	259451973706359;2	321865;2	812767;2	347584;2	536468;2	31649;2	294446;2	80547;2	430276;2	65062;2	763601;2	080532;2	855744;2	587511;2	441052;2	20248;2	193956;3	402803;2	660254;2	495963;2	281192;2	610684;2	550777;2	53167;2	19577;2	450871;2	408624;2	268591;2	452869;2	569345;2	815161;2	919507;2	919198;2	870027;2	090465;3	324487;2	867863;2	662104;2	854371;2	769465;2	919198;0;1;1;5;0
17217965;17217965;"---";"---";0	818636641788786;0	348630362769571;18;3;0	0452832950438819;1;1;24;0;0	0603222188428532;2	393791;2	483523;2	627967;2	34443;2	278887;2	395886;2	668409;2	329294;2	224729;2	184559;2	064115;2	497647;2	419334;2	130727;2	386151;2	341748;2	478391;2	520124;2	982719;2	701226;2	785208;2	542479;2	436685;2	144152;2	050077;2	618478;2	101647;2	326653;2	17028;2	277718;2	503771;2	299712;2	128522;2	156974;2	506744;2	306762;2	103928;2	577405;2	527515;2	571047;0;0;0;6;0
17217967;17217967;"---";"---";0	27185920913524;0	0581545539943373;24;3;0	278516633187319;1;0	896947709889992;24;21;0	121007183464454;2	819373;2	720163;2	719635;3	159036;2	569641;2	404117;2	84266;3	374695;2	897345;3	200565;2	101182;2	368335;2	650236;2	325575;2	325931;2	337319;2	84795;2	688089;2	628293;2	353971;2	573878;2	870824;2	781936;2	380198;2	205087;2	493663;2	285045;2	506551;2	650912;2	371801;2	667023;2	409079;2	379966;2	499683;2	453885;2	760361;2	34473;2	585652;3	384576;2	799484;0;0;0;6;0
17217969;17217969;"Kcnt2 ";"potassium channel	subfamily T	member 2 ";1;0	487427580527979;18;6;0	28351393358666;0	849707596467717;0	348630362769571;24;12;0	279920240147975;4	926236;4	805137;4	085062;5	268484;5	091032;5	258475;4	895004;5	054313;5	92934;5	463163;4	807962;4	746817;4	360836;4	65407;4	921941;5	310003;5	677721;4	229457;4	692403;4	267749;4	272977;5	203698;4	421185;4	951946;4	97576;5	537026;5	426652;5	15042;4	756072;4	805329;4	939725;5	517113;5	686353;6	309513;5	13188;5	576443;4	779846;5	160397;4	409576;5	103302;0;0;0;6;0
17218004;17218004;"---";"---";1;0	775726015470597;24;12;0	0596235973430403;1;0	487427580527979;12;6;0	0801486091038467;1	969905;2	006855;2	068557;1	896879;1	87393;2	054231;1	908996;2	209724;2	071973;1	743729;2	263965;1	871013;2	057048;2	11943;2	280158;2	062941;1	987658;1	990184;1	998865;1	931282;2	044203;1	901789;1	897316;1	905052;1	906682;1	852334;1	963312;2	17709;2	10403;2	257299;1	950479;2	250179;2	080628;1	959077;1	99695;2	688774;1	924526;2	217684;2	028561;2	019061;0;0;0;6;0
17218006;17218006;"B3galt2 ";"UDP-Gal:betaGlcNAc beta 1	3-galactosyltransferase	polypeptide 2 ";1;0	775726015470597;24;21;0	0366108071493238;1;0	775726015470597;24;6;0	145539192577549;3	176919;3	054148;3	11318;2	976024;3	05516;3	062005;3	020479;3	137487;2	967559;2	795118;3	03526;2	99915;3	100636;2	973042;3	140517;3	113298;2	990986;3	06285;3	106518;3	198006;2	894633;3	20015;3	163085;3	27708;2	948749;3	155465;3	269639;2	797808;3	532165;3	177328;2	914633;2	724237;3	096884;3	140699;2	768831;2	812231;3	343982;3	066201;2	743192;2	953984;0;0;0;6;0
17218013;17218013;"Glrx2 ";"glutaredoxin 2 (thioltransferase) ";0	404509878078838;0	111643235689565;24;18;0	0775434509452602;0	47567827996484;0	136982452163788;24;15;0	0538313321449509;6	657066;6	616668;6	697999;6	527658;6	53104;6	375695;6	504002;6	548759;6	607088;6	608982;6	71681;6	639059;6	674007;6	807292;6	697567;6	806488;6	608506;6	550396;6	656464;6	716692;6	530714;6	424532;6	571139;6	491055;6	668122;6	738539;6	553782;6	635485;6	543855;6	551776;6	617582;6	65559;6	712857;6	7777;6	601864;6	577743;6	539655;6	623668;6	685117;6	643313;0;0;0;6;0
17218027;17218027;"Uchl5 ";"ubiquitin carboxyl-terminal esterase L5 ";0	655950938169976;0	244063887363312;18;12;0	0725265283327413;0	5393891155285;0	167047281432509;24;15;0	0720075119553507;7	584231;7	665176;7	554697;7	661977;7	563887;7	662289;7	710977;7	479669;7	690481;7	402241;7	687348;7	685737;7	656614;7	764623;7	845413;7	650594;7	530031;7	435902;7	489497;7	691267;7	370991;7	280605;7	306345;7	351324;7	404952;7	511076;7	232979;7	359413;7	326567;7	587547;7	591012;7	546859;7	327143;7	546011;7	554316;7	391681;7	397497;7	345698;7	436674;7	496832;0;0;0;6;0
17218040;17218040;"---";"---";1;1;12;0;0	0517803689261192;1;1;18;6;0	109418056874197;2	840221;2	571445;2	718373;2	904093;2	680313;2	458371;2	945939;2	191542;3	016027;2	749169;2	41733;3	314366;2	715319;2	520779;2	965608;2	519355;2	876763;2	624488;2	80588;2	43673;2	795651;2	630198;2	389727;3	1779;2	221072;3	059122;2	508541;2	307623;2	793634;3	009012;3	017857;2	521443;2	224388;2	505609;2	423799;2	324688;2	725941;2	788654;2	659318;3	078372;0;0;0;6;0
17218042;17218042;"---";"---";0	734451438609957;0	29250152244679;24;15;0	0738474037999981;1;1;18;6;0	0756317877623226;2	148367;2	316605;2	150015;2	342878;2	492969;2	631075;2	173374;2	314906;2	256527;2	228512;2	612387;2	411415;2	35434;2	375748;2	523073;2	360092;2	283097;2	278072;2	292927;2	459347;2	349828;2	277061;2	500246;2	361998;2	266685;2	359568;2	438515;2	446825;2	688858;2	50504;2	035848;2	723007;2	314906;2	339258;2	652195;2	597579;2	082972;2	529471;2	601336;2	343778;0;0;0;6;0
17218044;17218044;"Fam5c ";"family with sequence similarity 5	member C ";1;1;12;6;0	0730874407869179;1;1;12;6;0	0580667249875627;2	780621;3	172626;2	699404;2	839151;2	919035;3	129813;2	917699;2	918898;2	833074;2	918903;2	947366;3	257016;2	734924;2	771341;3	007825;3	116755;2	992028;2	903016;3	112976;3	003708;3	117098;2	753545;2	852189;2	894112;2	918378;3	178639;2	976305;2	950961;3	128569;2	714798;2	911051;2	894235;2	624156;3	375853;2	968674;2	69223;3	223485;2	9517;2	990665;3	201275;0;0;0;6;0
17218058;17218058;"---";"---";1;1;24;18;0	0598696705028931;0	273990841130699;0	0581545539943373;18;3;0	0263248783567939;1	944667;1	931666;2	211145;2	168162;2	09273;2	049099;2	221134;2	255929;2	111098;2	119599;2	204256;2	113872;2	133815;2	205178;2	117918;2	272093;2	252842;2	309744;2	272244;2	044999;2	277842;2	274948;1	898069;2	278399;2	091245;2	106401;2	141004;2	083865;2	127066;2	210771;1	945322;2	200043;2	856053;2	092967;2	050886;2	363446;2	621471;2	383328;2	415858;2	542848;0;0;0;6;0
17218060;17218060;"Ptgs2 ";"prostaglandin-endoperoxide synthase 2 ";1;1;12;6;0	0422833945246977;1;0	487427580527979;12;6;0	0743524548184605;2	773542;2	626824;2	696923;2	566353;2	446389;2	661741;2	617217;2	926076;2	402119;2	820143;2	661393;2	678167;2	804391;2	423193;2	780345;2	807446;2	826948;2	557153;2	929286;2	513884;2	547999;2	384356;2	551788;2	690823;2	527961;2	704295;2	580396;2	809848;2	554776;2	676849;2	477957;2	726604;2	655275;2	644924;2	554236;2	769894;2	70024;2	634697;2	419079;3	075411;0;0;0;6;0
17218073;17218073;"Pdc ";"phosducin ";1;0	487427580527979;24;15;0	0834810265868837;0	764991740153275;0	29250152244679;18;12;0	0371423746720811;3	253496;3	327047;3	457348;3	280571;3	284534;3	33998;3	425831;3	502435;3	29707;3	458931;3	721948;3	709037;3	644844;3	315519;3	188493;3	282571;3	642543;3	259598;3	563807;3	495295;3	451379;3	526109;3	549217;3	552593;3	209503;3	776189;3	455804;3	561327;3	562908;3	448532;3	666232;3	596883;3	261991;3	578311;3	596521;3	314267;3	966703;3	384746;3	406585;3	41361;0;0;0;6;0
17218079;17218079;"Tpr ";"translocated promoter region ";0	021783685182131;0	00107076630185874;24;6;0	147026591691776;0	364769062591698;0	0904198862099127;24;3;0	0629489437582649;8	999458;8	945343;9	019979;9	06041;9	068727;9	082912;9	019475;8	882725;9	106165;8	864061;8	860572;8	727527;8	871533;8	792237;8	855642;8	842139;8	842621;8	669195;8	741589;8	834199;8	858292;8	993282;9	019001;8	913057;8	988538;8	901058;8	713259;8	941115;8	776679;8	885676;8	78128;8	761596;8	891333;8	834397;8	840318;8	853903;8	853294;8	921422;8	629229;8	709251;1;0;1;4;0
17218139;17218139;"C730036E19Rik ";"RIKEN cDNA C730036E19 gene ";0	00697335944557275;0	00015190562791182;24;18;0	393600029592382;0	273990841130699;0	0581545539943373;24;18;0	265571629344136;10	24624;10	34356;10	14001;10	10089;10	11161;9	534608;8	783576;9	772416;9	65361;10	11766;10	40003;10	37798;10	07382;10	0931;10	20883;10	55783;10	75247;10	80433;10	85645;10	75373;9	921007;10	74438;9	98379;10	24407;10	3715;10	15616;10	49792;10	43217;10	56301;10	78687;10	59771;10	72408;10	7618;10	62033;10	96191;10	83286;10	77405;10	73907;10	77631;11	00785;1;0;1;4;3
17218147;17218147;"---";"---";1;1;24;0;0	0245868098886372;1;1;18;6;0	0451745773762749;2	194985;2	022241;2	291649;2	113106;2	083853;1	980872;2	207277;2	130017;2	078965;2	17365;2	032645;2	264012;2	241284;1	95236;2	002857;2	193628;2	085855;2	257607;2	11102;2	02869;1	920476;2	164151;2	086471;2	190788;2	149817;2	244795;2	087946;2	157077;2	300557;2	172014;2	145187;1	93588;2	143518;2	057598;2	310101;1	983487;2	379257;2	119671;2	28323;2	113739;0;0;0;6;0
17218149;17218149;"Ivns1abp ";"influenza virus NS1A binding protein ";0	03268048365417;0	00212987906486358;24;15;0	221767424909803;0	004986802413273;0	00015190562791182;24;15;0	221653227164642;10	33907;10	22286;10	01321;9	97829;10	0899;9	982517;10	12146;10	32534;10	44079;10	33386;10	7783;10	65537;10	41241;10	65468;10	61493;10	46439;10	29802;10	15378;10	33362;10	36738;10	06076;9	992927;10	14872;10	39469;10	25737;10	75364;10	54589;10	51756;10	4706;10	48519;10	85497;10	76667;10	71184;10	66313;10	75854;10	71161;10	4297;10	72595;10	56953;10	74219;1;1;0;1;4
17218168;17218168;"1190005F20Rik ";"RIKEN cDNA 1190005F20 gene ";1;1;12;6;0	0498773678012515;1;1;18;9;0	059932603006419;8	383214;8	768307;8	562081;8	537667;8	352451;8	469504;8	492025;8	779703;8	623634;8	57642;8	439961;8	498341;8	643511;8	636616;8	532271;8	612157;8	632451;8	527242;8	576748;8	73672;8	678158;8	769042;8	651157;8	414069;8	540318;8	937151;8	628023;8	856852;8	626102;8	602204;8	747921;8	761889;8	805019;8	702297;8	452429;8	692756;8	832885;8	666954;8	638174;8	74374;0;0;0;6;0
17218186;17218186;"Fam129a ";"family with sequence similarity 129	member A ";1;0	667693940844649;18;3;0	0302942222729849;0	47567827996484;0	136982452163788;18;0;0	131590097105083;5	419132;5	366578;5	441141;5	586413;5	758558;5	583859;5	454696;5	485688;5	265011;5	562887;5	394842;5	542889;5	22285;5	645096;5	407979;5	464813;5	440314;5	880822;5	827931;5	675005;5	757699;5	487154;5	614163;5	359249;5	682806;5	210866;5	402247;5	495636;5	033623;5	518967;5	276037;5	523587;5	34203;5	243659;5	481734;5	538716;5	556096;5	686434;5	239943;5	683923;0;0;0;6;0
17218209;17218209;"Edem3 ";"ER degradation enhancer	mannosidase alpha-like 3 ";0	0399349958158711;0	00295278521174143;18;12;0	160865024952987;0	0450964983772192;0	0040500941512662;24;15;0	148274988713961;8	339004;8	682147;8	448234;8	5481;8	506336;8	545019;8	795538;8	746512;8	784326;8	453552;8	78186;8	780969;8	800353;8	818338;8	744326;8	572446;8	411486;8	364654;8	362341;8	499531;8	350904;8	636805;8	459121;8	485589;8	458975;8	920277;8	584058;8	630675;8	845869;8	701634;9	017504;8	824736;8	861393;8	920894;8	668421;8	897072;8	703641;8	793241;8	682684;8	713224;1;1;0;3;2
17218233;17218233;"Glt25d2 ";"glycosyltransferase 25 domain containing 2 ";1;1;24;12;0	0705929448395871;1;0	896947709889992;24;12;0	0891088894583487;3	808297;4	113122;4	17987;4	02455;4	142303;4	228172;3	648878;4	426855;4	317618;4	128525;3	926083;4	360776;4	195446;4	171112;4	048306;4	09088;4	846276;3	927368;3	860118;4	157198;3	875108;4	148816;3	853304;4	155797;4	22466;4	202104;4	106719;4	234367;4	456499;4	14649;3	999155;4	106914;4	321186;4	721304;4	483194;4	187294;4	14618;4	114583;4	303441;4	049012;0;0;0;6;0
17218249;17218249;"Apobec4 ";"apolipoprotein B mRNA editing enzyme	catalytic polypeptide-like 4 (putative) ";1;1;24;0;0	0593161826699197;1;1;12;6;0	0460657086972649;2	328134;2	20866;1	990907;2	374475;2	321321;1	995141;2	329992;2	248037;2	254164;2	372813;2	365098;2	094719;2	038556;2	342154;2	123479;2	356965;2	354586;2	134471;2	584913;2	353929;2	360427;2	081957;2	199935;2	35671;2	484848;2	351391;2	303029;2	526499;2	355099;2	405649;2	313773;2	390188;2	391454;2	156541;2	34497;2	613413;2	204601;2	298584;2	523144;2	415375;0;0;0;6;0
17218254;17218254;"Arpc5 ";"actin related protein 2/3 complex	subunit 5 ";1;0	487427580527979;18;6;0	0366615420608741;1;0	667693940844649;24;15;0	0449755268173709;9	593925;9	778577;9	7284;9	831119;9	762873;9	840197;9	75485;9	743057;9	746913;9	796044;9	723356;9	66717;9	6604;9	69422;9	752498;9	707945;9	683244;9	715996;9	785711;9	818136;9	823768;9	771415;9	66889;9	735679;9	65196;9	874432;9	737093;9	698791;9	778431;9	756384;9	849715;9	848705;9	766685;9	821016;9	852588;9	609152;9	750149;9	902677;9	741327;9	856696;0;0;0;6;0
17218261;17218261;"Ncf2 ";"neutrophil cytosolic factor 2 ";0	0487067970321502;0	0040500941512662;12;6;0	179173433731468;0	849707596467717;0	348630362769571;24;18;0	0878859482802849;5	610781;5	651178;5	785095;5	900817;5	912992;5	926358;6	012625;6	177849;6	061594;6	14811;5	704343;6	03617;5	83153;5	92537;5	714022;6	068783;5	953543;6	020623;6	17159;6	113084;5	998256;5	599555;5	725191;5	69334;5	913454;6	004426;5	806893;5	971408;5	825575;5	688101;6	099815;5	782801;5	765382;5	812472;5	996617;6	061594;6	086784;6	036288;5	860473;6	101895;1;0;1;4;0
17218277;17218277;"Nmnat2 ";"nicotinamide nucleotide adenylyltransferase 2 ";0	103392623423394;0	0130035835337693;24;18;0	284007317343233;1;1;18;12;0	145301958252462;4	509459;4	665421;4	564526;4	598639;4	796129;4	603585;4	703693;4	48229;4	160782;4	654374;4	647638;4	771688;5	141202;5	270624;5	436955;4	924597;5	053662;4	855623;5	195788;4	875805;4	541639;4	596565;4	576754;4	762253;4	993051;4	378975;4	77531;4	594052;5	052309;4	48694;5	117615;4	824722;4	902259;4	619234;4	832058;4	86268;4	693379;4	523093;4	877522;4	653214;1;0;1;4;5
17218290;17218290;"1700012A16Rik ";"RIKEN cDNA 1700012A16 gene ";1;1;12;6;0	0402446288978417;1;1;18;9;0	026473194004148;2	888467;2	745344;2	880206;2	711601;2	536859;2	855876;2	844866;2	684121;2	806144;2	696723;2	443827;2	752127;2	83438;2	835106;2	648468;3	046772;2	8273;2	712157;2	858594;2	755424;2	707114;2	643922;2	825107;2	692115;2	64491;2	577439;2	846493;2	877338;2	724595;2	666496;2	681348;2	778767;2	747055;2	830603;2	645169;2	579491;2	700511;2	709941;2	76337;2	710388;0;0;0;6;0
17218303;17218303;"---";"---";1;0	571909904312602;24;15;0	0902365479976447;1;0	775726015470597;12;9;0	0546674859137042;1	944667;2	111204;2	096178;2	101182;2	236918;2	169083;2	273474;2	01448;2	204659;2	176282;2	184559;2	246012;2	223752;2	484783;2	09121;1	956438;2	646319;2	291812;2	345974;2	306515;2	208534;1	947763;2	053098;2	131087;2	206112;2	144386;2	195943;1	97286;2	211155;2	214303;2	16723;2	365948;2	184559;2	045745;1	874658;2	336092;2	105189;2	429422;2	258536;2	173757;0;0;0;6;0
17218305;17218305;"Rgs8 ";"regulator of G-protein signaling 8 ";1;1;12;6;0	0521781164905359;1;1;12;0;0	0808912480007874;4	398985;4	40766;4	261637;4	5788;4	513199;4	510524;4	647777;4	338614;4	547027;4	252495;4	503119;4	613565;4	339801;4	415609;4	377798;4	618814;4	462967;4	249313;4	864218;4	671631;4	607836;4	213451;4	85408;4	740708;4	58822;4	509337;4	642021;4	718381;4	771971;4	148574;4	053704;4	87553;4	72725;4	565806;4	650532;4	475806;4	307056;4	442436;4	366527;4	70267;0;0;0;6;0
17218321;17218321;"Rgs16 ";"regulator of G-protein signaling 16 ";0	00883671048966168;0	000231363248280541;24;12;2	4729049720974;0	0182709002491099;0	00107076630185874;18;9;2	15608171292277;6	595978;4	424254;4	705899;4	146111;7	931963;9	189852;9	146729;8	65453;8	430191;9	433454;10	77953;7	805585;9	372269;9	206417;10	17619;7	429379;5	215578;5	080278;6	519965;5	716628;5	217084;4	960056;6	875906;5	798995;6	20194;9	435266;8	036099;9	920755;7	985604;9	929377;9	969808;9	262461;8	374533;6	902898;9	827476;6	958417;5	791779;6	049677;6	153726;7	237016;1;1;0;3;2
17218328;17218328;"Rnasel ";"ribonuclease L (2'	5'-oligoisoadenylate synthetase-dependent) ";1;1;24;6;0	05695957254492;1;1;24;18;0	0553024678032092;4	306093;4	636599;4	564429;4	461198;4	464316;4	473098;4	587741;4	492561;4	250726;4	478467;4	427766;4	387656;4	25457;4	600161;4	300186;4	368062;4	544527;4	573592;4	124483;4	338123;4	46779;3	986028;4	474177;4	012789;4	456177;4	330827;4	375721;4	246588;4	063411;4	363132;4	11866;4	510199;4	604979;4	150445;4	416394;4	43165;4	135228;4	437957;4	295927;4	535143;0;0;0;6;0
17218341;17218341;"Gm5531 ";"predicted gene 5531 ";0	202388377111593;0	0363828729872516;24;9;0	129476908489506;1;1;18;12;0	0758881139705026;2	725026;2	86194;2	784058;2	726558;2	939095;2	675479;2	965343;3	098929;2	954829;3	122273;3	070201;2	964955;2	79551;2	961854;2	943423;2	738718;2	400274;2	938326;2	730912;2	847015;3	045181;2	811476;3	239398;2	684453;2	972842;3	013607;2	877446;2	987723;2	862456;3	052131;2	899635;3	201444;3	037562;3	1558;3	064883;2	784844;3	407622;2	707184;3	032563;3	07835;1;0;1;4;0
17218345;17218345;"Teddm1 ";"transmembrane epididymal protein 1 ";1;1;18;3;0	0296977777030536;1;1;18;3;0	110416138095842;3	491817;3	713411;3	493556;3	588428;3	518569;3	449702;3	507757;3	600832;3	626978;3	615824;3	556089;3	472556;3	344908;3	694675;3	453768;3	355819;3	554996;3	499402;3	573677;4	047794;3	5596;3	600832;3	347988;3	744259;3	614016;3	707765;3	905855;3	258854;3	398746;3	77902;3	368004;3	492661;3	221729;3	423067;3	649727;3	370749;3	994421;3	53963;3	53949;3	422233;0;0;0;6;0
17218349;17218349;"Glul ";"glutamate-ammonia ligase (glutamine synthetase) ";0	00697335944557275;0	00015190562791182;24;12;0	107632258698312;0	145038514197895;0	0220990954350087;18;12;0	0455093924371667;11	18581;11	1014;11	28818;11	12177;11	26342;11	38733;11	41923;11	20246;11	38956;11	52897;11	38396;11	46227;11	4773;11	45162;11	49682;11	38623;11	33589;11	3079;11	36759;11	31003;11	3324;11	31083;11	28687;11	24475;11	44952;11	29875;11	34061;11	40444;11	41935;11	46851;11	39222;11	43619;11	41697;11	49037;11	37438;11	27869;11	23628;11	35333;11	32561;11	26522;1;1;0;3;0
17218361;17218361;"---";"---";0	103392623423394;0	0130035835337693;24;6;0	162895835628554;1;0	487427580527979;12;3;0	171339928032789;7	462625;6	919344;7	248944;7	216778;7	240313;7	36485;7	672183;7	168725;7	512942;7	471399;7	059901;7	165347;7	416106;7	202974;7	650759;6	90287;7	064409;6	83859;7	109332;6	975868;7	476732;7	071489;7	127446;7	606508;7	526644;7	187028;7	136999;7	321413;7	468369;7	599594;7	590463;7	387072;7	42931;7	406931;7	550566;7	08362;6	529715;7	545469;6	829644;7	181096;1;0;1;4;0
17218363;17218363;"Zfp648 ";"zinc finger protein 648 ";1;1;18;0;0	0457250600054278;1;1;24;6;0	036290664554142;3	362239;3	4182;3	093729;3	534414;3	690763;3	376302;3	271933;3	308704;3	639699;3	189045;3	288249;3	408828;3	427397;3	457978;3	178775;3	397069;3	543437;3	337089;3	020636;3	365563;3	316111;3	331409;3	394281;3	383014;3	673151;3	412106;3	415645;3	175544;3	544361;3	192385;3	328343;3	302586;3	285242;3	343106;3	512051;3	503284;3	487252;3	27173;2	962104;3	3125;0;0;0;6;0
17218366;17218366;"Stx6 ";"syntaxin 6 ";1;1;24;12;0	0277127521915682;0	0027382630304533;6	20908405074703e-05;24;3;0	158761735832347;7	122515;7	314121;7	265928;7	334043;7	093391;7	261721;7	216427;7	447149;7	310036;7	289155;7	267194;7	293974;7	293982;7	340385;6	966004;7	187093;7	285695;7	179908;7	215116;7	473515;7	489424;7	311708;7	460141;7	403391;7	33872;7	142305;7	314966;7	290546;7	309897;7	196346;7	077324;6	954185;7	110564;7	029966;7	073194;7	334373;7	138075;7	266234;6	870267;7	12102;0;1;1;5;0
17218377;17218377;"Acbd6 // Acbd6 ";"acyl-Coenzyme A binding domain containing 6 // acyl-Coenzyme A binding domain containing 6 ";1;1;18;6;0	0285105454174415;0	00863054598261699;0	000346771023462753;24;6;0	145635712653181;6	425862;6	224907;6	397755;6	264366;6	522889;6	272112;6	449321;6	518802;6	398251;6	321684;6	382861;6	479474;5	929031;6	375256;6	303534;6	471044;6	305757;6	366397;6	450037;6	347426;6	360816;6	429147;6	511371;6	322138;6	331474;6	636755;6	502581;6	609006;6	416237;6	601101;6	395935;6	350986;6	372814;6	399497;6	186657;6	198704;6	098693;6	225862;6	330692;6	078184;0;1;1;5;0
17218391;17218391;"---";"---";1;0	487427580527979;18;6;0	0839088261895015;1;1;24;18;0	0398612002457434;1	91578;2	105387;1	900085;1	700578;1	786646;2	018627;2	108599;1	830049;1	952169;1	985154;1	783085;1	767645;1	879492;1	792492;1	920815;1	843884;1	948198;1	854546;2	119297;1	751872;1	859401;1	916852;2	13341;1	897061;1	938236;1	955109;1	990737;1	912171;1	728306;1	992059;1	854693;1	940682;1	648743;2	083948;2	124901;1	983971;2	010472;1	819316;2	097307;2	181886;0;0;0;6;0
17218393;17218393;"Tor1aip2 ";"torsin A interacting protein 2 ";0	103392623423394;0	0130035835337693;24;3;0	0811549988301701;0	273990841130699;0	0581545539943373;24;6;0	0903035463651624;7	920334;7	92473;7	837148;7	932392;7	799478;7	891787;7	897231;7	922738;7	795782;7	844562;7	76086;7	809131;7	688435;7	73286;7	768711;7	746603;7	594263;7	890586;7	767496;7	873783;7	915104;7	907736;7	850449;7	838935;7	90617;8	078357;7	929824;7	875479;7	94076;7	833786;7	74608;7	585479;7	767798;7	889764;7	676128;7	867448;7	86643;7	825579;7	672804;7	781075;1;0;1;4;0
17218412;17218412;"Nphs2 ";"nephrosis 2 homolog	podocin (human) ";1;1;24;6;0	0299040761064649;1;1;18;0;0	0843490001607906;2	877356;2	898102;2	472977;2	829926;2	847506;2	959077;2	716816;2	679889;2	976471;2	857213;2	866208;2	599128;2	963767;2	719768;2	8074;2	864401;2	776886;2	696693;3	100197;2	663037;2	687873;2	798903;3	128759;3	125873;2	945188;2	563131;2	995902;2	777267;3	021475;2	572092;2	847353;2	930409;2	589816;2	952613;2	845938;2	677578;2	71615;2	904434;2	885216;2	902004;0;0;0;6;0
17218423;17218423;"Rpl35 ";"ribosomal protein L35 ";0	31183456733663;0	0727573832256495;18;15;0	112830554200203;0	364769062591698;0	0904198862099127;24;21;0	100247942582379;5	039173;5	24005;4	854578;5	180211;5	115988;4	950434;5	008107;5	021976;5	022325;4	984501;5	166663;5	181717;5	368475;5	249122;5	078717;5	210937;5	171369;5	144727;5	009133;4	863782;5	175306;5	004766;5	16118;5	172031;4	979048;4	836333;5	023472;4	885999;5	081207;5	057796;4	965353;4	869418;5	108788;5	120464;5	059806;5	124612;5	616605;4	961913;5	5203;5	164301;0;0;0;6;0
17218427;17218427;"LOC100047957 ";"casein kinase II subunit alpha-like ";1;0	487427580527979;24;6;0	241656217344237;1;1;12;0;0	177031607291254;3	190621;3	24809;3	626015;3	373452;3	146482;3	599381;2	885668;2	857141;3	212096;3	950934;3	43437;3	021597;3	514364;2	629687;3	290171;2	45753;2	338014;2	837195;2	75593;3	278352;3	303535;3	556433;2	979491;3	099788;3	743054;2	877209;4	010534;2	973547;2	917289;3	493948;3	285239;2	73169;3	662114;3	405138;3	128824;2	442312;3	189824;2	656063;2	982149;3	241084;0;0;0;6;0
17218430;17218430;"Abl2 ";"v-abl Abelson murine leukemia viral oncogene 2 (arg	Abelson-related gene) ";1;0	571909904312602;24;6;0	123061328663801;1;0	775726015470597;12;0;0	0778839228604017;6	004529;5	667563;5	85779;5	446642;5	93968;5	503505;5	951393;5	529706;6	044222;5	63326;5	53165;5	795125;5	60753;5	585853;5	778913;5	65729;5	654203;5	491973;5	418384;5	172506;5	829318;5	884515;5	742105;5	762748;5	637588;5	796683;5	546095;5	582807;5	658232;5	669847;5	837756;5	819401;5	46418;5	796301;5	755662;5	707368;5	724718;5	598374;5	432234;5	920423;0;0;0;6;0
17218446;17218446;"---";"---";1;1;24;12;0	0426977590984733;1;1;18;15;0	0871791950524895;3	35579;3	238913;3	391035;3	013263;3	076814;3	390275;3	260765;3	140925;3	233771;3	54103;3	231867;3	708751;3	180491;3	292691;3	116503;3	215991;3	23069;3	107862;3	183964;3	220509;3	32034;3	06852;3	276429;3	691025;3	274793;3	321994;3	16891;3	29695;3	16728;3	147637;3	305617;3	721867;3	264422;3	295127;3	467052;3	309417;3	452512;3	130475;3	613487;3	10244;0;0;0;6;0
17218449;17218449;"Angptl1 ";"angiopoietin-like 1 ";1;0	775726015470597;24;18;0	0762501526424702;1;1;24;0;0	0623896222943469;2	858124;2	653767;2	899263;3	038626;2	867863;2	67402;2	835303;2	98105;3	006227;2	830709;3	102971;2	943787;2	976204;2	927673;2	802247;3	160477;3	011824;2	836025;2	977116;2	965451;2	626648;2	849308;3	117613;3	244057;3	040925;2	892687;2	891314;2	922616;2	741256;2	858061;3	020124;2	700422;3	086023;2	854711;2	768705;2	971416;2	899329;2	837134;3	323457;2	846096;0;0;0;6;0
17218460;17218460;"2810025M15Rik ";"RIKEN cDNA 2810025M15 gene ";1;1;18;15;0	103464924883388;1;0	775726015470597;18;3;0	0843965530918253;5	19435;5	44487;5	398955;5	731506;5	424611;5	588281;5	187687;5	220158;5	091203;5	375857;5	49471;5	4798;4	892377;5	655679;5	549652;5	236775;5	332582;5	631925;5	674958;5	358213;5	181448;5	286348;5	731797;5	814446;4	730881;4	885283;5	44732;5	203258;5	461214;5	668841;5	533623;5	074156;5	004837;5	478373;5	08191;5	268037;5	592664;5	801245;5	563127;5	669347;0;0;0;6;0
17218465;17218465;"BC026585 ";"cDNA sequence BC026585 ";0	202388377111593;0	0363828729872516;24;18;0	119707874754024;0	12275385002056;0	0170218866592153;12;9;0	16045596368007;8	451419;8	647074;8	430914;8	547827;8	550054;8	458393;8	470433;8	528211;8	333143;8	768836;8	63713;8	564617;8	524548;8	762124;8	658361;8	602802;8	701581;8	750017;9	036592;8	690116;8	493502;8	293985;8	133492;8	170472;8	304869;8	619075;8	53205;8	477162;8	397129;8	460263;8	196583;8	446052;8	363641;8	399026;8	421503;8	630895;8	537255;8	458027;8	74109;8	684924;1;1;0;3;6
17218479;17218479;"Sec16b ";"SEC16 homolog B (S. cerevisiae) ";0	460978351121042;0	136982452163788;18;9;0	068841618119283;0	94447541212297;0	413307986671543;24;6;0	0573445921872762;9	563219;9	39339;9	332857;9	334084;9	378572;9	522455;9	321349;9	786499;9	470572;9	6001;9	436735;9	63283;9	500726;9	395881;9	411855;9	44071;9	402182;9	390237;9	403007;9	437231;9	674746;9	737374;9	577092;9	556601;9	489548;9	689859;9	633514;9	586179;9	656397;9	68284;9	565663;9	709239;9	607285;9	382984;9	51973;9	641526;9	553893;9	416706;9	591695;9	462242;0;0;0;6;0
17218514;17218514;"Astn1 ";"astrotactin 1 ";1;1;24;12;0	0466057615013959;1;1;18;12;0	0411562663154864;3	533344;3	64522;3	406842;3	54267;3	663502;3	630198;3	563601;3	721201;3	316091;3	559697;3	592407;3	811131;3	572015;3	441342;3	636342;3	768715;3	374885;3	369294;3	651232;3	048031;3	256431;3	537636;3	852496;3	657327;3	790444;3	595045;3	802086;3	460455;3	88923;3	402148;3	759693;3	705607;3	655412;3	792461;3	519271;3	842309;3	315827;3	643195;3	769521;3	489282;0;0;0;6;0
17218541;17218541;"Mir488 ";"microRNA 488 ";1;1;18;9;0	0669366724507671;1;1;18;15;0	079835891129867;2	504762;1	971815;2	147953;2	189002;2	155488;2	082947;2	533387;2	08872;2	234285;2	282659;2	124937;2	320676;2	365279;2	251598;2	297628;2	275996;2	076464;2	299359;2	148239;2	039378;2	828324;2	360202;2	165148;2	199528;2	269398;2	372354;2	151685;2	216273;2	196172;2	044347;2	043239;2	309077;2	459441;2	209435;2	492074;2	304592;2	136102;2	294243;2	147688;2	162365;0;0;0;6;0
17218543;17218543;"Rfwd2 ";"ring finger and WD repeat domain 2 ";0	585595312289092;0	202501918446191;12;0;0	0503224915200075;1;1;24;0;0	00918991328169149;8	953444;9	12248;9	00123;9	143932;9	145584;8	888703;9	032652;8	946121;9	069044;8	797958;8	977964;8	923156;8	979425;9	039401;9	025157;8	918489;8	965983;8	962843;8	987334;8	940413;9	073477;9	120431;8	958586;9	055284;9	103853;9	073143;8	995904;9	092834;8	998887;9	164275;8	990813;9	043758;9	106777;9	19254;8	978737;9	03708;9	102813;8	977642;9	12682;9	12892;0;0;0;6;0
17218565;17218565;"Scarna3a ";"small Cajal body-specific RNA 3A ";0	31183456733663;0	0727573832256495;18;15;0	1404257498894;0	5393891155285;0	167047281432509;12;0;0	111840604706542;4	691401;4	548293;4	65904;4	885317;4	819829;4	5411;4	715789;4	700007;4	5128;4	718888;4	913306;4	899674;5	263773;5	115149;5	088581;5	417531;4	657528;4	711751;4	708869;4	749195;4	671734;4	99578;5	006449;4	914997;5	213637;4	729081;4	689311;4	235312;4	701485;4	744931;5	076582;4	819862;4	82714;4	755165;5	037328;4	698458;4	926666;4	873278;5	214777;4	805742;0;0;0;6;0
17218568;17218568;"Tnr ";"tenascin R ";1;1;12;6;0	0832685409991373;1;0	487427580527979;18;9;0	0591682205759559;2	80829;2	635953;3	03997;2	353994;2	862854;2	888029;2	490843;2	768531;3	370484;2	806123;2	752608;2	791655;2	924349;3	007687;2	506877;2	967137;2	993476;2	702642;2	959274;3	116187;2	80951;2	76982;2	752623;2	957297;2	988368;3	03351;3	049246;3	171504;2	827742;2	852859;2	989125;2	984398;2	81255;3	031289;2	883163;2	843091;3	262417;2	957585;2	966935;2	618865;0;0;0;6;0
17218594;17218594;"---";"---";1;1;24;6;0	0570741238434724;1;0	896947709889992;24;12;0	0439406760431041;3	049326;3	396946;2	97752;3	00947;3	005299;2	966663;3	146179;2	664566;2	981973;3	002959;2	534738;3	030756;3	107846;2	713149;2	937509;3	276581;2	700081;2	832519;3	43878;2	739406;2	811674;2	911592;2	975325;2	83271;3	305676;2	971804;2	989357;2	88668;3	395353;3	034845;3	015273;3	045708;3	099189;3	504649;2	880228;2	982107;2	963189;2	949742;3	127275;3	043798;0;0;0;6;0
17218598;17218598;"4930562F07Rik ";"RIKEN cDNA 4930562F07 gene ";0	235459446932576;0	0461626191391782;24;12;0	223612266501918;0	0560024212042488;0	00549888554366661;24;9;0	220234240631495;7	087433;6	498983;6	42466;6	524803;7	134768;6	977242;7	384178;6	947757;6	794014;7	013651;7	248845;7	100416;6	951714;7	021815;7	119449;6	860552;6	617625;6	812145;6	833352;6	588076;7	035937;6	852371;6	729661;6	871873;6	895074;7	144033;7	062281;7	386984;7	330023;7	422247;7	115395;6	94529;6	92038;6	460959;7	314177;7	016892;6	602309;6	558527;6	909592;6	804949;1;1;0;2;0
17218607;17218607;"Mrps14 ";"mitochondrial ribosomal protein S14 ";0	818636641788786;0	348630362769571;18;6;0	184421226708045;1;0	667693940844649;24;9;0	138444083135124;4	529712;4	009838;4	359627;4	882762;4	38314;4	617832;4	606415;4	485083;4	687195;4	646557;3	835444;4	500483;3	945922;4	780402;4	182825;4	268293;4	423368;4	582359;4	044381;4	524461;4	387507;4	424832;4	079275;4	295877;4	459104;4	942793;4	415332;4	793082;4	564237;4	367272;4	618707;4	946114;4	27333;4	47103;3	982397;3	967527;4	32123;4	183659;4	409395;4	702206;0;0;0;6;0
17218616;17218616;"---";"---";0	356019044123257;0	0904198862099127;24;18;0	178343997477137;1;0	896947709889992;24;0;0	103923483630987;2	137442;1	882239;1	900764;2	096808;2	007175;1	831568;2	097425;1	825264;2	084695;2	11768;2	165437;2	390502;2	43348;1	878456;2	144386;2	11851;2	687577;2	34945;2	259583;2	065727;1	819185;2	367061;2	191631;2	266543;2	228569;1	986801;1	915104;2	199546;1	947479;2	087211;1	913404;1	783594;1	902409;2	081535;2	34404;2	085478;2	540381;2	051071;2	063983;1	879231;0;0;0;6;0
17218618;17218618;"Gm6177 ";"predicted gene 6177 ";1;1;24;0;0	072559408798067;0	273990841130699;0	0581545539943373;24;21;0	311774516756953;5	740433;4	723698;5	2981;5	300869;5	708628;5	148409;5	188657;5	708628;5	574821;5	245257;5	225049;5	126163;5	227754;5	849386;5	60506;5	329415;5	274601;5	364764;5	752757;5	714121;5	945121;5	718333;5	430299;5	817578;5	518503;4	828963;4	886847;5	249783;5	332141;5	377208;5	215821;5	306308;5	98188;4	9895;5	48808;5	599547;5	19969;5	976827;6	276294;5	521296;0;0;0;6;0
17218620;17218620;"Rc3h1 ";"RING CCCH (C3H) domains 1 ";0	146698059240996;0	0220990954350087;12;3;0	131018401272494;0	764991740153275;0	29250152244679;24;18;0	0856065895711305;9	560016;9	419456;9	280378;9	370952;9	390491;9	336939;9	333596;9	321511;9	223074;9	350815;9	259576;9	380191;9	357546;9	155828;9	457075;9	081907;8	9052;9	034389;9	054163;9	066123;9	279354;9	373449;9	225366;9	478573;9	393441;9	506168;9	436249;9	269742;9	282036;9	273411;9	267049;9	450399;9	582026;9	456094;9	445438;9	538245;9	372744;9	462204;9	570642;9	54886;1;0;1;4;9
17218643;17218643;"Serpinc1 ";"serine (or cysteine) peptidase inhibitor	clade C (antithrombin)	member 1 ";0	0141095839625251;0	00051198555731948;18;0;0	051652382598724;0	00201370612347503;3	85398301143547e-05;24;0;0	076569057800785;12	36882;12	28015;12	28515;12	31144;12	3251;12	2204;12	20938;12	21194;12	16881;12	20606;12	22621;12	21259;12	27479;12	23343;12	26884;12	31724;12	2656;12	28812;12	23533;12	19912;12	29175;12	25558;12	31374;12	32328;12	27542;12	15458;12	18084;12	25125;12	16641;12	19818;12	18806;12	05437;12	14118;12	11276;12	19539;12	28461;12	27171;12	23751;12	28591;12	23043;1;1;0;3;0
17218653;17218653;"Gas5 ";"growth arrest specific 5 ";1;0	487427580527979;24;6;0	193410498440574;0	0845658840148356;0	00984913963131566;24;12;0	24755207368577;5	438118;5	442654;5	229154;5	221186;5	561875;5	473563;5	132828;5	157984;5	621199;4	963129;5	602094;4	954539;5	568444;4	869447;5	192759;5	105659;4	800206;5	034576;4	849612;4	993089;4	720092;5	322774;5	075725;4	698518;4	679822;5	442945;5	332432;5	217168;4	919756;5	311518;5	347842;5	381114;5	58795;5	573757;4	998857;5	140051;4	736165;5	245249;5	067746;4	944128;0;1;1;5;0
17218680;17218680;"Snord47 ";"small nucleolar RNA	C/D box 47 ";0	818636641788786;0	348630362769571;24;6;0	187029390070451;0	607903207582824;0	202501918446191;12;3;0	161681733285257;8	693347;8	526144;8	360544;8	5709;8	568804;8	541294;8	218775;8	403447;8	644916;8	080908;8	600039;8	536209;8	179152;8	145165;8	380068;8	268264;7	720161;8	304653;7	855893;7	923402;9	021288;8	614842;8	526254;8	658405;8	151601;8	390986;8	027882;8	480362;8	490651;8	585445;8	77106;8	066233;8	245388;8	692551;8	820986;8	365042;8	29074;8	016132;8	430356;8	220459;0;0;0;6;0
17218682;17218682;"Cenpl ";"centromere protein L ";0	146698059240996;0	0220990954350087;24;12;0	217618475871191;0	145038514197895;0	0220990954350087;24;3;0	205344162809964;4	909166;4	77871;4	623518;4	955547;4	674492;4	922573;5	248763;4	779734;5	253195;4	967666;5	273946;5	072864;4	98442;5	31747;5	152663;4	556907;5	001418;5	146293;4	531511;4	894522;4	759916;4	736691;5	047537;5	027815;4	971063;4	656536;4	730969;5	175393;4	792839;4	921453;4	735388;4	612452;4	385378;4	537324;4	524248;4	781159;4	448317;4	376258;4	615142;4	965914;1;1;0;2;7
17218694;17218694;"Ankrd45 ";"ankyrin repeat domain 45 ";1;1;12;0;0	0191148640624254;1;1;18;9;0	102732362258078;3	367397;3	368658;3	655573;4	135271;3	903401;4	01083;3	651771;3	722744;3	481835;3	582125;3	554854;4	132291;3	447241;3	852036;3	650101;3	814425;3	335002;3	997067;3	637436;3	571292;3	755638;3	652921;3	174663;3	487918;3	629575;3	795824;4	10262;3	469669;3	786973;3	592405;3	664272;4	019472;3	618525;3	312544;3	903306;3	408769;4	220407;3	44898;3	98691;3	854344;0;0;0;6;0
17218701;17218701;"Tnfsf4 ";"tumor necrosis factor (ligand) superfamily	member 4 ";0	734451438609957;0	29250152244679;24;6;0	109306510779465;1;0	775726015470597;24;3;0	0993226933591967;2	740132;2	890998;2	793531;2	572797;2	957129;2	649213;2	772088;2	819442;2	92642;3	489884;2	710793;2	615367;2	739021;2	504935;3	214983;2	307346;2	537579;2	826141;2	644355;2	729151;2	773012;3	140105;2	901553;2	791801;2	890951;2	696369;3	134456;2	85171;2	963043;2	939541;2	671013;3	141041;2	507385;2	63254;2	864695;2	780512;2	867238;2	799086;2	778782;2	639615;0;0;0;6;0
17218707;17218707;"Tnfsf18 ";"tumor necrosis factor (ligand) superfamily	member 18 ";1;1;24;6;0	0704623068617629;0	764991740153275;0	29250152244679;18;12;0	10263831705618;2	190217;2	326203;2	431824;2	20439;2	111006;2	4894;2	06518;2	467524;2	330342;2	231038;2	168532;2	331221;2	110526;2	56179;1	948149;2	261244;2	06552;2	194187;2	312083;2	063593;2	09515;2	073463;2	129081;2	131087;2	278491;2	204523;2	17568;2	141206;2	231404;2	073214;2	157863;2	248385;2	477751;2	448711;2	381585;2	062947;2	276592;2	276263;2	166646;1	972173;0;0;0;6;0
17218713;17218713;"Pigc ";"phosphatidylinositol glycan anchor biosynthesis	class C ";1;1;12;0;0	0307612663019586;0	5393891155285;0	167047281432509;18;3;0	0382322029985852;5	637291;5	54894;5	564503;5	476779;5	564898;5	543584;5	411401;5	289019;5	535372;5	715269;5	581646;5	62866;5	538915;5	418782;5	580132;5	446221;5	326362;5	537386;5	622666;5	553753;5	687664;5	47294;5	508913;5	654453;5	756513;5	700215;5	581978;5	64486;5	620096;5	517098;5	603825;5	358601;5	529449;5	622579;5	571865;5	726369;5	727603;5	600628;5	803707;5	673808;0;0;0;6;0
17218722;17218722;"2810442N19Rik ";"RIKEN cDNA 2810442N19 gene ";1;1;24;18;0	0720633733910647;1;0	775726015470597;24;15;0	0677754778699498;3	640391;3	230031;3	620108;3	317034;3	431672;3	280416;3	615398;3	389852;3	851523;3	513582;3	623346;3	564526;3	656847;3	271845;3	570648;3	660625;3	735265;3	450843;3	540624;3	593033;3	475126;3	296896;3	555343;3	286204;3	30586;3	387391;3	38393;3	398783;3	330455;3	483779;3	5815;3	535466;3	502412;3	446504;3	435744;3	294213;3	442502;3	732823;3	15339;3	577416;0;0;0;6;0
17218727;17218727;"Dnm3os ";"dynamin 3	opposite strand ";0	404509878078838;0	111643235689565;18;0;0	0719383922674898;1;1;24;0;0	0557931999093531;3	96043;4	001877;4	137637;3	559751;3	796769;3	376971;3	85784;3	847929;3	622869;3	81826;3	866865;3	815672;3	888942;3	915621;3	709174;3	975831;3	98805;3	91579;3	858397;3	902052;3	93574;3	923213;4	025784;3	658875;4	405447;3	918692;3	962282;3	945222;3	637636;4	022875;3	883867;3	784302;4	314664;3	83496;3	88394;3	953546;4	105925;3	999409;3	76909;4	109735;0;0;0;6;0
17218733;17218733;"Dnm3 // Dnm3 ";"dynamin 3 // dynamin 3 ";0	585595312289092;0	202501918446191;12;6;0	106637536233876;1;1;24;12;0	0469412836690695;4	781571;4	956925;5	033704;4	687698;4	860242;5	086147;5	001622;5	107853;5	163192;4	92009;4	868239;4	853424;4	937058;4	864888;5	227353;5	180854;5	0236;4	935808;4	946864;5	105602;4	670876;5	135637;5	141807;5	029547;5	08677;5	011408;5	300916;4	558342;5	345665;5	097343;5	016613;4	785359;5	005887;5	37318;5	313104;4	939634;4	904235;5	440799;5	001129;4	947564;0;0;0;6;0
17218736;17218736;"Vamp4 ";"vesicle-associated membrane protein 4 ";1;1;24;12;0	0359721129492175;1;1;24;18;0	0691285266957498;4	949491;4	939663;4	863306;5	105833;4	912388;4	969949;4	956594;4	917876;5	23606;4	718975;4	888644;5	028882;4	923155;4	91773;4	997994;5	070953;4	957152;4	783108;4	618899;4	594303;4	851256;4	917462;4	658509;4	888063;4	660314;4	863529;4	592808;4	935103;4	484509;4	950055;4	830029;4	749597;5	021899;4	786419;4	924058;5	094885;4	702052;5	103883;4	446866;4	970207;0;0;0;6;0
17218752;17218752;"Myoc ";"myocilin ";0	585595312289092;0	202501918446191;18;15;0	240368575895696;1;1;24;0;0	0349195845054212;2	958777;3	765441;3	562895;3	352771;3	48373;3	484462;3	085136;3	041856;3	000112;3	419437;3	404469;3	094323;3	779969;3	863185;4	092353;3	459607;3	190534;2	683863;3	176761;3	139496;3	498315;3	92535;3	489395;2	944877;3	605707;3	380889;4	025207;3	151116;3	801941;3	177032;4	042301;2	824753;3	276305;3	284119;3	789019;3	427541;3	532682;3	715014;3	688931;3	178362;0;0;0;6;0
17218758;17218758;"---";"---";1;1;24;18;0	0503965609553369;1;0	571909904312602;24;15;0	0897230116978082;1	757244;1	898406;1	966437;1	873979;1	757262;1	765157;2	011763;1	872708;1	787925;2	090212;2	170018;1	711222;1	947494;1	870831;1	900475;1	85407;1	805824;2	003306;2	191509;2	021376;1	867428;1	943803;1	8806;1	772671;1	902179;2	034416;1	918567;2	187789;1	762482;1	792616;2	207238;2	06775;2	17028;1	979541;1	747306;2	013243;2	034881;2	154281;1	93603;1	84959;0;0;0;6;0
17218760;17218760;"---";"---";1;1;24;0;0	0956931142513662;0	273990841130699;0	0581545539943373;24;18;0	154742187334693;3	375669;3	204516;3	23965;3	170779;3	338842;3	347828;3	097076;3	102226;3	629762;3	030562;3	447357;2	919652;3	278423;3	253654;3	006535;4	075065;3	540973;3	235463;3	349991;3	171302;2	924672;3	330663;3	336881;3	306866;3	364536;3	134336;2	854797;3	163894;3	175726;2	982887;3	515665;3	129792;3	399008;3	315715;3	015398;3	749752;4	341682;3	522862;3	511817;2	966864;0;0;0;6;0
17218763;17218763;"---";"---";1;0	667693940844649;12;6;0	0360256762878927;0	94447541212297;0	413307986671543;24;15;0	076889377172663;2	082633;2	162128;2	142582;2	104447;1	839708;2	045643;2	435313;2	260225;2	218994;2	164637;2	16208;2	149487;2	089976;2	274051;2	126452;2	187949;2	05385;2	320126;1	810254;2	163978;2	017929;2	016974;2	11861;2	060421;2	180857;2	189256;2	141901;2	221834;2	178086;2	217901;2	373442;2	058154;2	22322;2	258747;1	999655;2	192573;2	852162;2	2778;2	495287;2	167808;0;0;0;6;0
17218765;17218765;"Kifap3 ";"kinesin-associated protein 3 ";0	103392623423394;0	0130035835337693;24;0;0	2027193824382;0	317784681744533;0	0727573832256495;24;18;0	152239206105987;6	124663;6	247657;6	433276;6	259607;5	821599;5	885254;5	762005;5	935049;5	800445;6	117071;5	794616;5	837064;5	546011;5	76295;5	705039;5	860906;5	684949;6	23808;5	849126;6	194358;5	685757;5	828254;5	778723;5	814601;5	627019;6	023016;5	558389;5	855967;5	906361;5	437239;5	843224;5	751094;5	574897;5	910965;5	852342;6	08599;6	073958;6	041301;6	077755;6	322155;1;0;1;4;0
17218790;17218790;"Scyl3 ";"SCY1-like 3 (S. cerevisiae) ";0	00291421740116386;3	85398301143547e-05;24;6;0	196056315239079;0	0296027677214353;0	00212987906486358;24;6;0	158632865621476;7	251306;7	191371;7	244658;7	401834;7	407249;7	378375;7	442616;7	138322;7	425318;7	498947;7	098959;7	080424;7	167598;7	153134;7	255949;6	91347;7	074043;6	841466;7	009463;6	994947;7	364334;7	495364;7	348494;7	327067;7	524322;7	312015;7	224924;7	395908;7	396566;7	55106;7	348221;7	241402;7	124671;7	301661;7	197941;7	23936;7	072124;7	160264;6	996712;6	954213;1;1;0;1;9
17218813;17218813;"2810422O20Rik ";"RIKEN cDNA 2810422O20 gene ";0	235459446932576;0	0461626191391782;24;6;0	159336083315366;0	47567827996484;0	136982452163788;18;0;0	183579416085042;4	435227;4	891699;5	095161;4	495456;4	407489;4	526263;4	55754;4	603213;5	057181;4	582896;4	48428;4	591285;4	58138;3	969594;4	410612;4	374898;4	47121;4	453531;3	994378;4	186695;4	312526;4	458815;4	545947;4	552608;4	441829;4	495704;3	904639;4	105627;4	276521;4	072619;4	289105;3	97074;4	448553;4	397996;3	973916;4	122163;4	322027;4	440616;4	736172;4	138814;1;0;1;4;0
17218820;17218820;"Sele ";"selectin	endothelial cell ";1;0	487427580527979;24;6;0	0933626670772704;0	417223815828317;0	111643235689565;18;15;0	140102602090397;3	658101;3	737886;3	470482;3	408484;3	581437;3	598248;3	651402;3	792963;3	931406;3	771958;3	559927;3	783759;3	41468;3	44703;3	607222;3	303411;3	609251;3	694489;3	61604;3	183135;3	548188;3	559282;3	909193;3	503378;3	724597;3	49033;3	671655;3	406388;3	60378;3	386986;3	618667;3	789891;3	748085;3	955552;3	934421;3	854959;3	790525;3	508375;3	619307;3	588833;0;0;0;6;0
17218835;17218835;"Sell ";"selectin	lymphocyte ";0	123654892961126;0	0170218866592153;24;6;0	265226207681528;0	273990841130699;0	0581545539943373;24;6;0	18271391738487;5	010113;4	867515;5	137254;5	013476;5	442137;5	861245;5	537683;5	5291;5	638844;5	313833;4	699522;4	889138;4	861928;4	903396;5	393446;5	158305;4	574954;5	526298;4	863337;4	851187;4	833485;5	440806;5	269087;4	949608;5	131713;5	121908;5	141864;5	186043;5	070386;5	241549;4	525305;5	088719;5	166987;5	070973;4	904684;4	997667;4	358866;4	978385;4	624171;4	76475;1;0;1;4;9
17218845;17218845;"Selp ";"selectin	platelet ";0	03268048365417;0	00212987906486358;18;6;0	344046339920221;1;1;12;6;0	0788858931693434;4	488858;4	553674;4	062451;4	068531;4	600441;4	955081;4	856969;4	987539;5	244334;4	532272;4	223806;4	471088;4	241942;4	206477;4	368427;4	567447;4	938186;4	528004;4	495675;4	543466;4	499088;4	459435;4	233406;5	014768;4	727544;4	946496;5	080152;4	656851;4	340866;4	326417;4	580473;4	488569;5	249284;4	481081;4	306862;5	023404;4	727986;4	836301;4	556587;4	426646;1;0;1;4;0
17218861;17218861;"F5 ";"coagulation factor V ";1;1;24;0;0	016404877323528;1;1;18;6;0	0247045431677043;11	53973;11	51085;11	45644;11	56359;11	61573;11	53102;11	55698;11	45584;11	44333;11	53114;11	51465;11	48567;11	56052;11	51797;11	55128;11	58792;11	52353;11	55554;11	47537;11	55428;11	72982;11	65409;11	67496;11	65041;11	63832;11	61323;11	72605;11	68544;11	69376;11	73504;11	61286;11	5632;11	73168;11	64065;11	70526;11	62449;11	65114;11	64167;11	72985;11	71479;0;0;0;6;3
17218889;17218889;"Slc19a2 ";"solute carrier family 19 (thiamine transporter)	member 2 ";0	0399349958158711;0	00295278521174143;18;6;0	169866140724101;0	000267531621582676;1	2641542937872e-06;24;0;0	256372170120903;9	011419;8	813827;8	958783;9	008987;9	132067;9	516788;9	421612;9	001015;9	010524;9	24254;8	732875;9	009207;8	8063;8	842686;8	776372;9	05743;9	053355;9	046211;9	017175;9	138204;9	536194;9	294226;9	584107;9	418881;9	422361;9	133471;9	151814;9	19101;9	186835;9	10111;8	976096;8	913131;8	803055;8	547256;8	971777;9	388494;9	334628;9	214282;9	471243;9	173149;1;1;0;3;3
17218899;17218899;"4930455F23Rik ";"RIKEN cDNA 4930455F23 gene ";0	818636641788786;0	348630362769571;24;3;0	102195668211158;0	12275385002056;0	0170218866592153;24;6;0	215683124611083;5	401157;5	484316;5	373605;5	588732;5	249691;5	18826;5	432174;5	237931;5	273289;5	500393;5	330844;5	238382;5	040232;5	45284;4	967116;5	172529;5	482046;5	020177;5	392035;5	16556;5	304358;4	940776;5	337094;5	510759;5	282125;5	316808;5	483984;5	326601;4	952802;5	338652;5	21972;4	916134;4	918765;5	080268;5	106164;4	921394;4	42426;5	179208;4	888125;5	116799;0;1;1;5;0
17218907;17218907;"Nme7 ";"NME/NM23 family member 7 ";0	521184420298795;0	167047281432509;24;6;0	0672538098421293;0	00660317382645627;0	000231363248280541;24;6;0	267836845917668;6	606178;6	505346;6	679533;6	800599;6	707012;6	915246;6	858914;6	571862;6	716066;6	687227;6	698599;6	359634;6	741003;6	705088;6	673826;6	367534;6	631624;6	660139;6	555038;6	512445;6	479958;6	561598;6	633615;6	613304;6	607284;6	870751;6	785112;6	855413;6	699981;6	8663;6	87661;6	176244;6	551554;6	46178;6	270379;6	339792;6	14394;6	200879;6	21903;6	276547;0;1;1;5;0
17218923;17218923;"---";"---";0	655950938169976;0	244063887363312;24;18;0	0846389139410769;0	317784681744533;0	0727573832256495;24;15;0	138877893145382;2	947263;3	13524;3	205163;3	270205;3	130457;3	109352;3	143565;3	027299;3	307864;3	029768;3	322201;3	214464;3	169204;3	06375;3	322068;3	53894;3	377951;3	325318;3	239744;2	92335;3	245025;2	891831;3	205346;3	143755;3	16052;3	171596;3	231788;3	128671;3	650562;3	338573;3	303658;3	492832;3	409085;3	468844;3	401489;3	555202;2	943383;3	256258;3	42535;3	368259;0;0;0;6;0
17218927;17218927;"Dpt ";"dermatopontin ";0	818636641788786;0	348630362769571;18;15;0	186009388538589;1;1;12;6;0	226484003917012;6	636033;6	743867;5	968903;6	608625;6	650387;6	484659;5	968459;6	703679;6	473689;5	979167;6	569282;6	231627;7	128714;7	217259;7	882807;6	609263;6	797645;6	223866;6	023441;6	323042;6	006379;6	191236;6	899804;6	8489;6	337312;7	155003;6	226962;7	339623;6	413403;5	877327;7	34116;6	435673;6	32303;6	330957;6	005922;7	327316;6	981635;7	174559;6	497489;6	456413;0;0;0;6;0
17218933;17218933;"LOC433374 ";"uncharacterized LOC433374 ";1;1;24;6;0	068698428996093;1;1;24;6;0	0496620537863796;2	581056;2	551726;2	439285;2	807316;2	705682;2	559022;2	717638;2	608541;2	452035;2	684751;2	393672;2	232312;2	643738;2	587962;2	711203;2	671932;2	367192;2	343858;2	443109;2	744555;2	465985;2	541608;2	583241;2	635111;2	767494;2	682532;2	67416;2	543882;2	855793;2	475095;2	593365;2	448275;2	655476;2	46704;2	612765;2	359633;2	530299;2	785094;2	46141;2	623758;0;0;0;6;0
17218939;17218939;"1700029M03Rik ";"RIKEN cDNA 1700029M03 gene ";0	910587339979751;0	413307986671543;12;9;0	0946073517888547;0	849707596467717;0	348630362769571;24;9;0	0656771384967785;1	965755;2	188738;1	934877;2	216642;1	972033;2	271972;2	222625;2	240785;2	215445;2	284853;2	147538;2	366082;2	675353;2	114951;2	147768;2	546239;2	307098;2	371151;2	154803;2	354402;2	188964;2	361776;2	05993;2	280147;2	187797;2	250734;2	297286;2	197697;2	213325;2	491633;2	205735;2	425527;2	422366;2	241651;2	029515;2	16239;2	347201;2	064203;1	984182;2	154033;0;0;0;6;0
17218942;17218942;"Gpr161 ";"G protein-coupled receptor 161 ";1;0	896947709889992;24;3;0	120180929190637;1;1;24;6;0	110291333748962;3	040185;3	205001;3	138503;3	406102;3	313014;3	245961;2	885308;3	132702;2	924452;3	308569;3	51948;2	809285;3	291331;2	543212;3	077207;3	001093;3	004567;2	86845;3	053022;2	914427;2	93781;3	370014;3	366234;3	197016;3	100883;2	944761;3	438796;3	142764;3	099862;3	628416;3	148732;3	153551;3	14196;2	902479;3	242923;2	78531;2	714606;3	25193;3	570928;2	913534;0;0;0;6;0
17218953;17218953;"---";"---";1;0	775726015470597;12;6;0	0905978795628314;1;1;12;6;0	0838151345409945;2	112786;1	893532;1	823044;2	015926;1	7394;2	075053;2	322926;1	963007;2	252056;1	946389;1	983493;1	994322;1	949684;2	190442;1	988907;2	290029;2	116852;1	890826;1	954046;2	216576;2	004884;1	798291;1	805364;1	90606;2	128664;2	023491;1	797224;1	861252;2	255907;1	922599;2	09388;1	830835;1	913295;1	657149;2	262949;2	037891;2	139491;2	134726;2	032929;2	254844;0;0;0;6;0
17218955;17218955;"Brp44 ";"brain protein 44 ";0	31183456733663;0	0727573832256495;24;3;0	124098300758411;0	849707596467717;0	348630362769571;12;0;0	0696309260637831;8	250899;8	101341;8	110731;8	241629;8	306127;8	115454;8	309192;7	959798;8	199343;8	084186;8	042977;7	995548;8	095072;7	892179;8	082546;8	047211;8	133005;8	026421;7	768123;7	8448;8	073667;8	370938;8	149041;8	167902;7	952637;7	991509;7	941769;8	089491;7	666304;8	018777;8	030907;8	169819;8	05965;8	002389;8	224168;8	207697;7	986215;7	886242;8	141199;8	051161;0;0;0;6;0
17218965;17218965;"Adcy10 ";"adenylate cyclase 10 ";0	27185920913524;0	0581545539943373;24;12;0	0878212480098069;1;1;12;6;0	0926256850345789;2	417776;2	388448;2	518916;2	431549;2	377357;2	566908;2	560769;2	501552;2	464726;2	533837;2	405235;2	604962;2	604391;2	662261;2	810715;2	859283;2	434168;2	582546;2	435076;2	281034;2	349286;2	427686;2	455629;2	488934;2	479247;2	287493;2	606128;2	473693;2	790014;2	662147;2	5114;2	55472;2	736902;2	231368;2	359928;2	426369;2	973143;2	366472;2	842432;2	628212;0;0;0;6;0
17219005;17219005;"Creg1 ";"cellular repressor of E1A-stimulated genes 1 ";0	910587339979751;0	413307986671543;24;6;0	0730512015643807;0	000115113832152372;2	97628559459608e-07;24;0;0	185025095899179;11	98935;11	87709;11	99335;12	02888;11	9773;12	16096;12	11192;11	72326;11	87967;11	76669;11	84608;11	91864;11	95982;11	87907;12	0207;11	75858;11	80848;11	92804;11	63709;11	75414;11	89431;11	77961;11	88634;11	79174;11	82333;11	51717;11	56035;11	49176;11	58531;11	56866;11	45303;11	42199;11	34894;11	48256;11	40457;11	51651;11	71312;11	58509;11	75375;11	62017;0;1;1;5;7
17219011;17219011;"Pou2f1 // Pou2f1 ";"POU domain	class 2	transcription factor 1 // POU domain	class 2	transcription factor 1 ";1;1;18;12;0	0777322484558376;0	685689717449119;0	244063887363312;12;0;0	0845236555357435;3	604112;3	672132;3	731947;3	838718;4	008076;3	786742;3	897722;3	561891;3	608427;3	788654;3	698013;3	900685;3	84509;3	964592;3	839776;3	60889;3	906099;4	013961;3	709114;3	631856;3	809655;3	944811;3	835774;3	719561;3	91696;3	542026;3	823563;3	748031;3	656366;3	522151;3	743501;3	766156;3	464358;3	718275;3	842962;3	741571;3	836469;3	565811;3	370752;3	706553;0;0;0;6;0
17219036;17219036;"---";"---";0	146698059240996;0	0220990954350087;24;15;0	127596888335027;0	47567827996484;0	136982452163788;24;18;0	106481442411929;2	4205;2	917545;2	277729;2	518984;2	627605;2	412865;2	562937;2	569072;2	495746;2	489303;2	71243;2	972139;2	817303;2	713405;2	590192;2	689318;2	608508;2	607958;2	677904;2	697318;2	643504;2	442683;2	592826;2	641702;2	607504;2	849357;2	778791;2	57797;2	380563;2	37501;2	659885;2	743764;2	64063;2	870487;2	672092;2	929098;2	751111;2	601918;2	86046;2	734812;1;0;1;4;0
17219039;17219039;"Gpa33 ";"glycoprotein A33 (transmembrane) ";0	235459446932576;0	0461626191391782;18;3;0	0164610923126323;1;1;18;15;0	0525341447548642;3	602281;3	601335;3	694944;3	524543;3	767822;3	644998;3	596547;3	577106;3	634396;3	458715;3	797581;3	608552;3	59086;3	53352;3	373602;3	647462;4	027703;4	002882;3	796995;3	76975;3	676257;3	696014;3	817513;3	546801;3	759958;3	737849;3	736072;3	541191;3	56907;3	537099;3	700125;3	678933;3	777006;3	639729;3	699758;3	43705;4	026428;3	585331;3	626129;3	805651;1;0;1;4;0
17219053;17219053;"Ildr2 ";"immunoglobulin-like domain containing receptor 2 ";0	521184420298795;0	167047281432509;18;12;0	117602464313041;0	685689717449119;0	244063887363312;24;12;0	232014286052673;7	884251;7	395854;7	591536;7	357853;7	464025;7	584111;7	425881;7	404499;7	730036;7	753628;7	718037;7	773587;7	78609;7	469536;7	89599;7	514505;7	619432;7	332991;7	53925;7	280068;7	256622;7	59867;7	706246;6	911135;7	183358;7	825292;7	797641;7	200737;7	838408;7	539892;7	272923;7	683705;8	181955;7	955531;7	530281;7	214733;7	461092;7	57666;7	496386;7	18627;0;0;0;6;0
17219067;17219067;"Tada1 ";"transcriptional adaptor 1 ";0	235459446932576;0	0461626191391782;24;6;0	123595194283598;0	764991740153275;0	29250152244679;24;3;0	0417170019929671;7	683749;7	441787;7	363051;7	587537;7	379739;7	425304;7	409756;7	615921;7	575843;7	502854;7	375655;7	289311;7	211028;7	279426;7	363515;7	262046;7	344547;7	41867;7	437274;7	188699;7	42994;7	455064;7	475287;7	534728;7	680456;7	564782;7	481001;7	509752;7	493442;7	363557;7	27108;7	421832;7	436738;7	411831;7	197587;7	413458;7	483907;7	555413;7	474801;7	520827;1;0;1;4;0
17219079;17219079;"Fam78b ";"family with sequence similarity 78	member B ";1;1;18;6;0	0547233473494176;1;0	775726015470597;12;9;0	0722249472905657;3	352907;3	456376;3	457115;3	640831;3	652949;3	767218;3	717587;3	019206;3	77619;3	384776;3	406213;3	551013;3	495709;3	75694;3	377082;3	397213;3	43348;3	338158;3	380673;3	717111;3	475008;3	206226;3	114722;3	660898;3	41157;3	476037;3	695165;3	248361;3	217408;3	534221;3	764448;3	432624;2	970917;3	475736;3	462828;3	476513;4	094353;3	700172;3	449529;3	667669;0;0;0;6;0
17219086;17219086;"Tmco1 ";"transmembrane and coiled-coil domains 1 ";0	27185920913524;0	0581545539943373;24;3;0	0487735741158183;1;1;18;9;0	0198792464928879;9	54784;9	617409;9	482572;9	472937;9	555632;9	513683;9	580005;9	36567;9	472273;9	477359;9	375701;9	435934;9	409424;9	46743;9	498967;9	444651;9	453443;9	507267;9	364323;9	450798;9	328695;9	612158;9	401304;9	448486;9	372476;9	423847;9	39108;9	432672;9	407555;9	580623;9	403487;9	446541;9	362599;9	510839;9	546803;9	411033;9	38677;9	342269;9	500568;9	440367;0;0;0;6;0
17219096;17219096;"Aldh9a1 ";"aldehyde dehydrogenase 9	subfamily A1 ";0	356019044123257;0	0904198862099127;24;6;0	0591406434114905;0	171985418993212;0	0284640494033462;12;3;0	104107331394096;11	48248;11	36793;11	33489;11	51561;11	53722;11	43;11	45018;11	37462;11	40156;11	49851;11	40922;11	44483;11	41204;11	41432;11	47866;11	29054;11	27089;11	30163;11	27017;11	31015;11	37657;11	53788;11	53431;11	48796;11	56992;11	3788;11	42926;11	39709;11	38603;11	35704;11	46113;11	52086;11	31591;11	36117;11	57544;11	32438;11	21563;11	16691;11	25799;11	32907;0;1;1;5;9
17219110;17219110;"Rxrg ";"retinoid X receptor gamma ";0	202388377111593;0	0363828729872516;18;3;0	124966274332317;0	417223815828317;0	111643235689565;24;3;0	203576749410388;5	54256;5	247781;5	459067;5	328631;5	413854;5	473357;5	413249;5	060108;5	034842;5	272432;4	960405;5	362298;5	081762;5	473731;4	73349;5	501457;5	490391;5	787081;5	783948;5	310364;5	04411;5	280958;5	553126;5	173521;5	470366;5	002069;5	229874;5	162099;5	009695;5	200765;5	229786;4	992176;4	858705;4	722675;5	396443;4	988661;4	531116;4	767107;4	940506;4	789921;1;0;1;4;7
17219127;17219127;"Lmx1a ";"LIM homeobox transcription factor 1 alpha ";0	585595312289092;0	202501918446191;12;9;0	114928363243288;0	317784681744533;0	0727573832256495;12;3;0	161885733591629;3	375457;3	600935;3	410144;3	544087;3	456141;3	702357;3	534481;3	184933;3	773033;3	543144;3	512048;3	464087;3	540416;3	606244;3	469226;3	642116;3	735388;3	602016;3	776006;3	765687;3	54166;3	538049;3	595577;3	752552;3	413445;3	479367;3	522599;3	141207;3	960686;3	443879;3	534657;3	495443;3	760543;3	749348;3	766448;3	691025;3	119778;3	19104;3	285456;3	403799;0;0;0;6;0
17219139;17219139;"Rgs5 ";"regulator of G-protein signaling 5 ";0	086802959521776;0	00984913963131566;18;0;0	210733023589387;0	0027382630304533;6	20908405074703e-05;24;0;0	300854843511784;8	517345;8	655807;8	684132;8	657515;8	760659;8	265382;8	471556;8	074935;8	16238;8	104837;8	470584;8	464035;8	266083;8	414676;8	889799;8	469669;8	41387;8	682564;8	544669;8	926908;8	49353;8	655369;8	671671;8	897949;8	857854;8	264906;8	2771;8	126708;8	206047;8	495266;8	325261;7	934087;8	195697;7	909209;7	993268;8	367649;8	461605;8	326593;8	676793;8	665028;1;1;0;3;8
17219148;17219148;"1700084C01Rik ";"RIKEN cDNA 1700084C01 gene ";1;1;24;0;0	0145646319254901;1;1;12;0;0	101575535564057;3	135272;3	58058;3	443776;3	416212;3	599128;3	553731;3	439907;3	320859;3	511045;3	390859;3	257122;3	300839;3	452712;3	581495;3	618916;3	749464;3	135777;3	551621;3	360048;3	524047;3	318985;3	300895;3	689577;3	317688;3	595951;3	355779;3	685943;3	045068;3	33617;3	382905;3	69411;3	466611;3	42999;3	297724;3	475831;3	374057;3	325091;3	093513;2	994517;3	396098;0;0;0;6;0
17219156;17219156;"3110045C21Rik ";"RIKEN cDNA 3110045C21 gene ";0	0719665225665413;0	00739363037571795;12;9;0	297825951614571;1;0	775726015470597;24;0;0	095605609787194;4	579068;4	523167;5	001487;4	311631;4	320616;4	890006;4	701994;4	924988;4	643114;5	057549;4	718311;4	653961;4	060442;4	603613;4	636594;4	759447;5	124265;5	139735;5	166736;5	266702;4	709934;5	709126;4	889497;4	552322;4	415387;4	688002;4	540317;4	435938;4	759363;4	772206;4	353466;4	701927;4	378558;4	672958;4	439167;4	663232;4	487793;4	907885;4	641801;4	778799;1;0;1;4;0
17219160;17219160;"Uhmk1 ";"U2AF homology motif (UHM) kinase 1 ";1;0	571909904312602;24;15;0	0890668166048669;1;0	487427580527979;24;18;0	110179964430925;2	779661;2	81461;2	914427;2	792304;2	727155;2	832519;2	940257;3	369448;2	681724;2	959818;2	539645;3	137624;3	066484;2	941965;2	931029;3	020186;2	831458;3	066506;2	885995;3	017463;2	803484;2	792751;2	642809;2	512348;3	117687;2	720139;2	63759;2	501975;3	183509;2	760628;2	764607;2	839684;2	593838;3	058499;2	957782;3	039334;3	059505;2	835443;2	848578;2	840266;0;0;0;6;0
17219164;17219164;"Sh2d1b2 ";"SH2 domain protein 1B2 ";1;1;18;9;0	113626402882429;1;1;18;9;0	0869108480290291;2	789531;2	834853;2	688071;2	833461;2	423862;2	781061;3	019691;2	849468;2	963334;3	083615;3	274299;2	987353;2	894922;2	767299;2	805451;2	612115;2	640044;3	24724;3	306884;2	954966;2	689332;2	678582;2	659292;2	83303;2	855618;3	074713;2	683693;3	0449;2	805676;2	733905;2	662397;2	950674;3	058065;2	598992;3	138489;2	603216;3	005975;2	960492;2	800758;2	670038;0;0;0;6;0
17219171;17219171;"Sh2d1b1 ";"SH2 domain protein 1B1 ";1;1;12;6;0	0974011306813223;1;1;24;6;0	060879065433037;2	596856;2	509415;2	57457;2	693877;2	732252;2	54111;2	56863;2	929003;2	718774;2	80363;2	5845;2	404541;2	349451;2	799394;2	801105;3	153903;2	678457;3	149934;2	716042;2	419732;2	928284;2	945673;2	765668;2	778655;2	652281;2	634707;2	829133;3	029938;2	870855;2	609798;2	708427;3	478673;3	170932;2	678449;2	525797;2	706641;2	867783;2	693682;2	44531;2	67299;0;0;0;6;0
17219178;17219178;"1700015E13Rik ";"RIKEN cDNA 1700015E13 gene ";1;1;18;9;0	0414053446791594;1;1;24;18;0	0576454661226706;2	567474;2	682456;2	555597;2	677479;2	56098;2	714988;2	508469;2	511039;2	865229;2	648621;2	741989;2	904;2	539241;2	40385;2	827709;2	673058;2	532439;2	847978;2	455881;2	645003;2	407029;2	644908;2	683905;2	833806;2	616158;2	717082;2	726148;2	604118;2	659403;2	642525;2	493897;2	751541;3	084208;2	630447;2	85033;2	519895;2	788579;2	758601;2	92269;2	656901;0;0;0;6;0
17219182;17219182;"Nos1ap ";"nitric oxide synthase 1 (neuronal) adaptor protein ";1;0	667693940844649;12;3;0	0824194825316277;1;1;12;0;0	0966781139975586;4	492931;4	816366;4	744798;4	552206;4	607692;4	774653;4	574662;4	57176;4	446293;4	663747;4	791173;4	693602;4	371334;4	589929;4	791052;4	300481;4	655525;4	457569;4	604448;4	355925;4	573771;4	606009;4	634909;4	75217;4	779678;4	414591;4	755065;4	472276;4	494264;4	540975;4	464286;4	724959;4	266511;4	79726;4	671018;4	430685;4	766358;4	437855;4	1413;4	657143;0;0;0;6;0
17219185;17219185;"Olfml2b ";"olfactomedin-like 2B ";0	235459446932576;0	0461626191391782;24;21;0	160995132600725;1;1;18;9;0	0527243564790038;5	071229;5	409855;5	36748;4	989111;4	980671;5	127824;4	842799;5	000932;4	863971;5	047665;5	307847;4	863008;5	066343;5	171602;4	867905;5	491346;5	574604;5	036969;5	209387;5	439864;5	035321;5	096569;5	176205;4	745103;5	046789;4	988296;5	17881;5	167211;5	073946;5	155711;5	400915;4	973456;5	271252;4	871848;5	107845;5	060224;4	701014;5	137213;5	51406;5	121337;1;0;1;4;0
17219196;17219196;"Dusp12 ";"dual specificity phosphatase 12 ";1;0	667693940844649;18;9;0	154259586956533;1;0	896947709889992;24;15;0	090470246788827;2	938752;3	643351;2	980412;2	892689;3	295942;3	683411;3	151763;3	307244;4	125136;3	001783;3	053371;3	555887;3	496236;3	187704;3	61978;3	167873;3	426987;3	178884;2	682765;3	021659;2	79267;2	857058;3	152966;3	012729;3	136422;3	073695;2	878899;3	026532;2	962543;3	686959;3	160774;3	12633;3	067026;3	071829;3	510245;3	418845;2	975664;3	137108;2	993048;3	280425;0;0;0;6;0
17219199;17219199;"Fcgr4 ";"Fc receptor	IgG	low affinity IV ";1;1;18;6;0	108971695718573;0	273990841130699;0	0581545539943373;18;3;0	112967202585668;5	511708;5	256886;5	638751;5	765604;5	549749;5	794993;5	565589;5	762165;5	395351;6	091981;5	238496;6	055868;5	142384;5	57412;5	739227;5	031802;5	41976;6	196871;5	630083;5	863163;5	720665;5	764559;5	575782;5	11178;5	414862;5	70977;5	732875;5	413737;5	268494;5	487224;5	410461;5	05524;5	345539;5	327868;5	685995;5	838503;5	792281;6	119384;5	314682;5	982728;0;0;0;6;0
17219206;17219206;"Rnu1b1 // Rnu1b1 ";"U1b1 small nuclear RNA // U1b1 small nuclear RNA ";1;1;18;15;0	0490723267308693;0	12275385002056;0	0170218866592153;12;0;0	128036001646143;6	904935;6	525914;6	818771;6	652854;6	871401;6	721992;6	81917;6	900704;6	474804;6	38853;6	681976;6	695576;6	708729;6	662895;6	88589;6	802732;6	792981;6	592541;6	817477;6	452754;6	806384;6	845026;6	94;6	672311;6	744707;6	757949;6	118596;6	431719;6	271678;6	455656;6	60526;6	645961;6	630494;6	172054;6	744323;6	641983;6	710029;6	560918;6	452637;6	637996;0;1;1;5;0
17219208;17219208;"1700009P17Rik ";"RIKEN cDNA 1700009P17 gene ";1;0	571909904312602;12;9;0	117360103463789;0	607903207582824;0	202501918446191;18;12;0	0643389389133831;4	438236;4	22603;4	361759;4	04234;4	03832;4	296867;4	267709;4	18101;4	204682;4	616867;4	238522;4	230171;4	149568;3	919409;4	38762;4	103938;4	472494;4	750749;4	302201;4	79127;4	580867;4	225826;3	87255;4	257519;4	024861;4	31109;4	453135;4	285934;4	009085;4	511347;4	679248;4	13351;4	394687;4	365449;4	217139;4	2668;4	101343;4	011492;3	98803;3	86127;0;0;0;6;0
17219222;17219222;"Mpz ";"myelin protein zero ";1;0	571909904312602;12;9;0	0683768721873488;1;1;12;0;0	039418551400721;3	697682;3	929236;3	986419;3	958369;3	945487;3	986401;4	056242;3	870654;3	6824;4	012362;4	21554;3	730528;3	913761;3	859158;3	878211;4	153458;4	199882;3	951631;4	348964;3	878976;4	0045;3	932688;3	983403;4	02415;4	042351;4	078432;3	988328;4	011159;3	814806;3	851053;4	207119;4	323869;4	000323;3	700833;3	851005;3	786255;4	065438;3	92778;3	743063;4	168076;0;0;0;6;0
17219231;17219231;"Nr1i3 ";"nuclear receptor subfamily 1	group I	member 3 ";1;0	775726015470597;18;15;0	118910611858237;0	237149003269345;0	0461626191391782;18;15;0	369947661315084;10	25493;10	15336;10	70712;10	32053;10	72639;10	46048;10	76539;9	426243;10	22938;10	5557;10	52846;10	66217;10	85145;10	65543;10	74947;10	62705;10	24194;10	37253;10	3648;10	60449;10	82811;10	12632;10	90274;10	7216;10	981;9	459837;9	480496;10	61758;10	20809;10	93844;10	9618;10	91537;11	088;10	34681;11	12375;10	90348;10	43446;10	63375;10	7056;10	63901;0;1;1;5;0
17219242;17219242;"Apoa2 ";"apolipoprotein A-II ";0	146698059240996;0	0220990954350087;24;6;0	0368437988337251;0	607903207582824;0	202501918446191;12;0;0	0347207107232112;13	02884;12	98282;13	07722;13	01854;13	01633;13	00346;13	02984;12	9753;13	07077;12	98372;12	98158;13	02506;13	02133;12	96678;12	99455;12	9265;12	89939;12	95393;12	96649;12	9115;13	08316;13	00108;13	07451;13	04168;12	97642;12	92686;12	92781;12	92851;12	98363;12	99248;12	96426;12	95397;12	90791;12	92535;13	01855;12	95115;12	89231;12	89181;12	95311;12	95609;1;0;1;4;0
17219248;17219248;"Adamts4 ";"a disintegrin-like and metallopeptidase (reprolysin type) with thrombospondin type 1 motif	4 ";1;1;18;0;0	051750493664614;1;0	896947709889992;18;6;0	126674644315664;4	37114;4	333615;4	432909;4	48137;4	602729;4	298169;3	954488;4	40491;4	717226;4	401356;4	487276;4	330313;4	371149;3	724972;4	404058;4	331746;4	021055;4	404856;4	410172;4	249136;4	182045;4	472784;4	541605;3	91609;4	440956;4	429766;4	791603;4	345006;4	4635;4	366391;4	046716;4	086953;4	365587;4	477834;4	189335;4	331253;4	656819;4	738537;4	271118;4	381445;0;0;0;6;0
17219264;17219264;"B4galt3 ";"UDP-Gal:betaGlcNAc beta 1	4-galactosyltransferase	polypeptide 3 ";0	585595312289092;0	202501918446191;18;15;0	082952464267947;1;1;18;15;0	088938653500777;6	961177;6	693353;6	795851;6	981105;6	640511;6	905023;6	983525;6	603874;6	570122;6	745983;6	840919;7	085417;7	039999;6	869915;7	004918;6	945704;6	790255;6	614785;6	701935;6	744421;6	668188;6	880419;6	645274;7	007491;6	601867;6	741504;6	48409;6	698025;6	59813;6	432086;6	724681;6	736085;6	651505;6	772989;6	769177;6	691158;6	665469;6	974823;6	804302;6	606437;0;0;0;6;0
17219282;17219282;"LOC100862110 ";"uncharacterized LOC100862110 ";1;1;18;9;0	0986726854505904;1;1;24;18;0	120467307437019;5	848785;5	265397;5	483382;5	288316;5	394663;5	325944;5	809687;5	698886;5	528954;5	61169;5	64218;5	547441;5	585642;5	341997;5	673096;5	693805;5	618934;5	635017;5	54729;5	884136;5	636182;5	580961;5	340205;5	691583;5	559736;5	532135;5	236677;5	589251;5	77835;5	902565;5	822188;5	397885;5	591178;6	031257;5	650117;6	118598;5	77477;5	588129;6	593462;5	561696;0;0;0;6;0
17219284;17219284;"---";"---";0	356019044123257;0	0904198862099127;12;9;0	100276580407017;0	237149003269345;0	0461626191391782;24;21;0	141333321443052;1	992789;2	047886;2	117145;2	126073;1	940682;2	076333;1	905655;2	206227;2	260257;2	173559;2	003889;2	048864;1	86806;1	978147;1	89062;2	20276;2	150092;2	297276;1	945578;2	095644;1	85212;2	022445;1	954757;1	983604;2	100056;1	706316;1	951972;1	810485;2	143235;1	976322;2	335985;1	868336;2	060441;1	733257;1	896444;2	480293;2	470596;2	517672;2	064475;2	182397;0;1;1;5;0
17219286;17219286;"Dedd ";"death effector domain-containing ";0	460978351121042;0	136982452163788;24;3;0	0662979782506601;0	0689737367653266;0	00739363037571795;24;6;0	0800487302710042;7	583411;7	654977;7	507577;7	68564;7	598519;7	440149;7	579439;7	76875;7	489871;7	547446;7	511972;7	468267;7	301878;7	487688;7	528111;7	458705;7	434128;7	474834;7	563756;7	632078;7	579165;7	478036;7	556866;7	62599;7	763213;7	557868;7	657995;7	732521;7	675333;7	600747;7	447253;7	513429;7	531305;7	578554;7	476248;7	47415;7	440035;7	471025;7	553737;7	558082;0;1;1;5;0
17219299;17219299;"Pfdn2 // Pfdn2 ";"prefoldin 2 // prefoldin 2 ";0	172047206461864;0	0284640494033462;24;12;0	126173305607803;0	00374825593116034;9	80256536426373e-05;24;9;0	26004311497543;7	513522;7	590465;7	552376;7	483883;7	448026;7	442627;7	582209;7	871153;7	759897;7	680418;7	638676;7	860495;7	704428;7	830534;7	740691;7	589262;7	500535;7	467086;7	653018;7	610331;7	447804;7	591348;7	579292;7	504425;7	488177;7	833366;7	854028;7	90659;7	760768;7	980751;7	878787;7	852131;7	860738;7	797552;7	632053;7	413918;7	241501;7	34786;7	622367;7	465784;1;1;0;2;1
17219308;17219308;"Pvrl4 ";"poliovirus receptor-related 4 ";1;1;18;0;0	0785418857202958;1;1;18;12;0	0628906074488175;3	461293;3	825192;3	589374;3	374863;3	992176;3	386498;3	503312;3	608555;3	356287;3	63982;3	326919;3	536833;3	255378;3	621618;3	867181;3	640645;3	501459;3	160791;3	903323;3	616034;3	557131;3	69289;3	685975;3	76094;3	500185;3	536649;3	869519;3	504997;3	757449;3	592559;3	637925;3	763248;3	774549;3	684092;3	782277;3	32295;3	611875;3	631125;3	669075;3	953135;0;0;0;6;0
17219324;17219324;"Arhgap30 ";"Rho GTPase activating protein 30 ";0	460978351121042;0	136982452163788;18;9;0	12236641947459;1;0	571909904312602;12;9;0	0828158158824832;5	589483;5	594852;5	77866;5	761321;5	556026;6	01539;5	758727;5	945446;5	809356;5	958205;5	868377;5	849927;5	817734;5	550211;5	720668;5	677163;5	678646;6	083306;5	811815;5	763348;5	938702;5	729938;5	725294;5	602078;5	507754;5	847193;5	943006;5	438642;5	752567;5	489259;5	712283;5	478266;5	785851;5	411656;5	580728;5	7292;6	008659;5	851552;5	78521;5	685927;0;0;0;6;0
17219339;17219339;"Usf1 ";"upstream transcription factor 1 ";1;1;24;6;0	0735072854382472;0	5393891155285;0	167047281432509;12;0;0	0807503569746372;6	602999;6	31353;6	319239;6	471697;6	326398;6	494319;6	220596;6	156441;6	655745;6	358502;6	265386;6	291605;6	286356;6	518425;6	171734;5	823167;6	371417;6	430256;6	372514;5	904325;6	195941;6	59584;6	442167;6	379733;6	386691;6	129342;6	163926;6	250355;6	284381;6	24528;6	293158;6	168942;6	440643;6	030588;6	323231;6	302605;6	36089;6	124496;6	165997;6	179724;0;0;0;6;0
17219356;17219356;"Tstd1 ";"thiosulfate sulfurtransferase (rhodanese)-like domain containing 1 ";0	734451438609957;0	29250152244679;24;3;0	16191879083365;1;0	571909904312602;18;15;0	0936009620625297;8	822578;8	742511;8	713243;8	414475;8	951159;8	609301;8	169103;8	794425;8	724108;8	668591;8	760224;8	369293;8	348544;8	401774;8	165739;8	825606;8	793765;8	147012;8	567683;8	408125;9	044563;9	006289;8	789281;8	685805;8	627091;8	994726;8	777946;8	624228;8	72812;8	552312;9	064631;9	0079;9	007243;8	810356;8	793573;9	35619;8	5471;8	532279;8	985024;8	814818;0;0;0;6;0
17219362;17219362;"F11r ";"F11 receptor ";1;1;12;6;0	0395095913987986;1;1;18;12;0	0326983853290189;9	521639;9	304373;9	483338;9	479858;9	443892;9	546132;9	370617;9	488351;9	609391;9	391423;9	476815;9	522908;9	443443;9	405096;9	341872;9	591541;9	602802;9	455693;9	393902;9	545412;9	422713;9	30471;9	382717;9	42736;9	388921;9	248463;9	434647;9	485728;9	37449;9	380601;9	547458;9	256636;9	67058;9	447278;9	382956;9	620776;9	274733;9	710915;9	292087;9	273916;0;0;0;6;0
17219374;17219374;"Alyref2 ";"Aly/REF export factor 2 ";1;0	571909904312602;24;15;0	0843836483930689;1;0	571909904312602;12;3;0	0866718459369881;5	359872;5	388004;5	367327;5	166144;5	217827;5	219695;5	277772;5	455708;5	612468;5	526271;5	357925;5	18908;5	544683;5	596948;5	797811;5	296496;5	553757;5	393683;5	489516;5	487183;5	65786;5	51196;5	198773;5	446039;5	516763;5	498163;5	646956;5	445204;5	35699;5	091411;5	473915;5	527606;5	814274;5	447265;5	395846;5	161917;5	457428;5	511463;5	172975;5	256439;0;0;0;6;0
17219378;17219378;"---";"---";1;0	571909904312602;24;0;0	206800626002514;1;1;18;0;0	182589820144771;4	72366;5	522149;5	403296;5	201462;5	739986;4	700839;5	541811;5	348141;4	927513;4	99661;5	276018;4	864896;4	6152;5	207273;4	706627;5	575827;5	263323;4	900027;5	684856;4	955822;5	472986;5	263904;5	653152;5	271892;5	389365;5	500459;5	147658;5	260793;4	738282;4	925395;4	885732;5	336893;5	364557;4	849484;5	404189;5	61104;4	85758;5	321155;5	438498;4	808164;0;0;0;6;0
17219382;17219382;"Cd244 ";"CD244 natural killer cell receptor 2B4 ";1;1;12;6;0	0881062120426247;0	47567827996484;0	136982452163788;12;9;0	117141253915011;3	648754;3	641778;3	694344;3	726681;3	78849;3	603079;3	631025;4	358126;4	012739;3	85754;3	319133;3	827942;3	623003;3	655427;3	780033;3	824594;4	080505;3	499279;3	794435;3	729783;3	676105;3	715651;3	543199;3	556223;3	553407;3	435876;3	904799;3	844344;3	64218;3	38937;3	328802;3	710346;3	46001;3	416877;3	594638;3	928114;3	745394;3	897528;3	670801;3	684827;0;0;0;6;0
17219397;17219397;"Cd48 ";"CD48 antigen ";1;1;24;0;0	0176856244809517;0	145038514197895;0	0220990954350087;18;3;0	12716078022773;4	540546;4	606766;4	718352;4	594989;5	001204;5	028165;4	563831;4	582774;4	371562;4	719539;4	718109;4	868031;4	411691;4	858691;4	326229;4	386773;4	570286;4	869673;4	743304;4	745813;4	58225;4	507453;4	670575;4	392798;4	701504;4	594238;4	578789;4	512094;4	435389;4	297386;4	531205;4	235626;4	397423;4	118984;4	284413;4	932292;4	452052;4	600964;4	530424;4	828779;0;1;1;5;0
17219407;17219407;"Slamf1 ";"signaling lymphocytic activation molecule family member 1 ";0	235459446932576;0	0461626191391782;24;6;0	0721864099709911;1;1;18;3;0	076744597059215;3	001178;2	746817;2	677444;2	728924;2	716439;3	012605;2	876385;2	845705;2	776691;2	967465;2	673526;2	656083;2	729034;2	969647;2	963697;2	627538;2	661739;2	844192;2	712834;2	613651;2	549084;2	839953;3	180422;2	814544;2	966765;2	911897;2	943798;2	768267;2	984598;2	835993;2	666568;2	746624;2	835022;2	870374;2	704934;2	781018;2	998378;2	879481;2	977012;2	696404;1;0;1;4;0
17219418;17219418;"Cd84 // Cd84 ";"CD84 antigen // CD84 antigen ";1;1;18;3;0	0520792983178655;0	102042346624954;0	0130035835337693;24;0;0	213745121700546;6	353795;6	164322;6	282475;6	450509;6	760465;6	452189;6	316482;6	199125;6	190546;6	443661;6	373404;6	29577;6	207524;6	335493;6	103332;6	355448;6	189866;6	348442;6	130696;6	453465;6	256147;6	283567;6	42901;6	224752;6	429505;6	004536;5	593406;6	236916;5	890495;6	256838;5	81543;5	497472;5	842568;5	942666;6	126979;5	715413;6	19104;5	984028;6	144614;6	319395;0;1;1;5;0
17219431;17219431;"---";"---";1;0	896947709889992;12;6;0	0995712413927838;1;1;24;0;0	0787769987250402;3	463686;2	905221;2	986604;3	259798;3	155816;3	225466;3	307854;3	329127;3	245342;3	4311;3	192077;3	160225;3	08764;3	174132;3	401471;3	357844;3	331011;3	145242;3	243271;3	459245;3	462945;3	31934;3	095002;3	234898;2	98331;3	276308;2	73478;2	995828;3	589689;3	349728;2	82503;3	161066;3	23584;3	166976;3	19207;3	079681;3	499409;2	948224;3	588813;3	477407;0;0;0;6;0
17219435;17219435;"Slamf6 ";"SLAM family member 6 ";1;1;18;12;0	0722762125322018;1;0	487427580527979;24;3;0	0891993991263396;3	327835;3	245662;3	495259;3	46295;3	622291;3	646852;3	397535;3	252457;3	46866;3	518754;3	632922;3	743373;3	503782;3	35905;3	529096;3	496133;3	391031;3	823209;3	396836;3	168657;3	548994;3	590369;3	454249;3	519786;3	827937;3	317433;3	442359;3	640912;3	648798;3	504576;3	45267;3	086494;3	471834;3	533334;3	465044;3	203619;3	42078;3	587072;2	995654;3	485776;0;0;0;6;0
17219448;17219448;"Copa ";"coatomer protein complex subunit alpha ";0	03268048365417;0	00212987906486358;24;9;0	0553417122295658;0	0845658840148356;0	00984913963131566;24;12;0	0433827687927463;10	76435;10	76946;10	78742;10	74799;10	83671;10	8444;10	82698;10	86451;10	89074;10	89105;10	90698;10	81824;10	86437;10	82307;10	82155;10	80256;10	74857;10	74363;10	77043;10	80389;10	56747;10	72213;10	7253;10	65801;10	59348;10	7428;10	75593;10	70868;10	75815;10	80424;10	77183;10	62405;10	75113;10	80295;10	76352;10	69435;10	69021;10	73236;10	72539;10	72935;1;1;0;2;0
17219489;17219489;"Pex19 ";"peroxisomal biogenesis factor 19 ";0	356019044123257;0	0904198862099127;12;3;0	0982563763331665;0	00110324787003969;1	38688772036848e-05;18;12;0	123934959091955;10	08902;10	02271;10	26193;10	21042;10	21009;10	35087;10	32647;9	995411;9	983714;10	15838;10	17797;10	28656;10	27612;10	12446;10	35076;10	03453;10	07342;10	05685;9	906127;9	940114;10	01311;10	1163;9	977043;9	901798;9	935353;10	1402;10	05433;10	01213;10	17195;10	26752;10	23915;10	33808;10	25422;10	14735;10	22299;9	90175;9	830993;9	854449;9	939217;9	915956;0;1;1;5;2
17219499;17219499;"Dcaf8 ";"DDB1 and CUL4 associated factor 8 ";0	0719665225665413;0	00739363037571795;18;12;0	0401816963943158;0	5393891155285;0	167047281432509;24;9;0	0295538814730818;9	399563;9	39935;9	325711;9	447006;9	398626;9	494737;9	495863;9	231016;9	497643;9	400135;9	506252;9	440361;9	529178;9	380116;9	499449;9	382109;9	342397;9	340563;9	275697;9	282842;9	375655;9	388972;9	380938;9	417555;9	373468;9	412495;9	37578;9	516464;9	44937;9	464295;9	410836;9	421963;9	415642;9	335109;9	450995;9	404681;9	169778;9	26448;9	425493;9	380506;1;0;1;4;0
17219516;17219516;"---";"---";1;1;24;18;0	0496152079621259;0	5393891155285;0	167047281432509;24;6;0	158801687365484;3	410807;3	436753;3	013963;3	241684;3	676055;3	387651;3	62751;3	503314;3	458097;3	284691;3	478122;3	37718;3	440062;3	890538;3	383271;3	601333;3	701849;3	165015;3	236905;3	725042;3	410142;3	479627;2	778924;3	402131;3	322345;3	412281;3	403931;3	574986;3	586568;3	208347;3	24731;3	109658;3	071627;3	373592;3	735891;2	858139;3	387168;3	162855;3	091558;3	127437;0;0;0;6;0
17219519;17219519;"Igsf8 ";"immunoglobulin superfamily	member 8 ";0	172047206461864;0	0284640494033462;12;3;0	129600828952909;0	849707596467717;0	348630362769571;24;3;0	104951616890831;4	378873;4	405517;4	714917;4	766886;4	483649;4	454445;4	638027;4	308301;4	539274;4	390802;4	729989;5	018431;4	428462;4	660866;4	570149;4	286173;4	38724;4	626415;4	20212;4	281545;4	756541;4	447994;4	419572;4	505831;4	719945;4	301644;4	109229;4	568302;4	401311;4	250718;4	732691;4	209064;4	401793;4	076472;4	180246;4	309182;3	82672;4	398985;4	450385;4	264709;1;0;1;4;0
17219536;17219536;"Kcnj10 ";"potassium inwardly-rectifying channel	subfamily J	member 10 ";1;1;12;6;0	138470599639418;1;1;24;6;0	11150879484947;5	521;5	264515;5	814658;5	186662;5	804409;6	098377;5	750206;5	513226;5	194907;5	798968;5	314541;5	328775;5	616446;5	602287;5	555233;5	704921;5	64005;5	843031;5	39602;5	878617;5	721416;5	643482;5	65563;5	848773;5	469547;5	645759;5	714785;5	706303;5	677177;5	511162;5	803655;5	749639;5	596168;5	317602;5	252079;5	421469;5	380152;5	730646;4	87333;5	579057;0;0;0;6;0
17219542;17219542;"Pigm ";"phosphatidylinositol glycan anchor biosynthesis	class M ";0	404509878078838;0	111643235689565;12;3;0	126765861090437;1;1;18;12;0	0549307064130007;7	360931;7	40253;7	358255;7	472387;7	385426;6	961174;7	340336;7	338558;7	500212;7	498326;7	568676;7	240583;7	505328;7	158474;7	58794;7	065327;7	118362;7	168556;7	340541;6	975182;7	199072;7	427385;7	289744;7	399847;7	657635;7	505716;7	392634;7	3635;7	325888;7	443373;7	534095;7	378547;7	735331;7	525222;7	288702;7	331573;7	20365;7	726584;7	168623;7	564285;0;0;0;6;0
17219546;17219546;"Slamf9 ";"SLAM family member 9 ";0	31183456733663;0	0727573832256495;12;3;0	136744551986542;1;0	487427580527979;12;9;0	0973887563126515;4	221532;4	135048;3	928621;4	066436;4	027071;4	436851;3	782029;3	871667;3	883153;4	240881;4	363292;4	206766;4	16728;4	294818;4	107684;3	746107;3	767062;3	975277;4	096817;3	99184;4	068049;4	083254;4	030726;4	129645;4	138043;4	141347;4	138906;3	860005;3	977917;4	335656;4	530343;4	025279;4	286891;3	484881;4	132752;4	225791;4	267839;4	681159;4	327271;4	424154;0;0;0;6;0
17219554;17219554;"Igsf9 ";"immunoglobulin superfamily	member 9 ";0	818636641788786;0	348630362769571;12;6;0	147385271606532;1;1;24;0;0	0388685991016526;3	892135;4	123065;4	41228;4	228016;3	916096;4	500302;4	16302;4	618696;4	678212;4	158661;4	186721;4	195227;4	295264;4	234365;4	122247;4	411642;5	068397;4	254959;4	32197;4	027082;4	094944;4	169031;4	472956;4	155188;4	380231;4	540664;4	351223;3	952397;4	153314;4	212492;4	222436;4	279331;4	304767;3	893349;4	297393;4	56707;4	20682;4	445329;4	335762;4	078563;0;0;0;6;0
17219581;17219581;"Tagln2 ";"transgelin 2 ";1;1;18;15;0	0120399071632628;1;1;12;6;0	0774699118400169;6	737215;6	489251;6	657026;6	612485;7	007739;6	66619;6	635382;6	792935;6	67165;6	390095;6	667942;6	70165;6	608195;6	616314;6	769053;6	450067;6	998839;6	644076;6	794193;6	628631;6	464499;6	424057;6	69116;6	738461;6	573485;7	050918;6	52811;6	665855;6	373096;6	658198;6	813564;6	558844;6	575001;6	476123;6	54081;7	188879;6	715815;7	138465;6	536164;6	594491;0;0;0;6;0
17219591;17219591;"Ccdc19 ";"coiled-coil domain containing 19 ";1;1;24;0;0	0333722580914898;1;1;18;15;0	0497060711835084;3	692335;3	762613;3	287266;3	304197;3	552729;3	675146;3	686305;3	25398;3	376431;3	372967;3	59144;3	360435;3	623591;3	363019;3	391687;3	670996;3	638426;3	477113;3	490386;3	399477;3	244072;3	429069;3	540689;3	648287;3	647044;3	240384;3	457817;3	194627;3	734184;3	469048;3	493369;3	415334;3	537997;3	570636;3	421434;3	509588;3	622264;3	504741;3	032033;3	561004;0;0;0;6;0
17219612;17219612;"Vsig8 ";"V-set and immunoglobulin domain containing 8 ";0	235459446932576;0	0461626191391782;24;15;0	117182089331625;0	317784681744533;0	0727573832256495;18;12;0	13277750616739;4	540195;4	434072;4	531342;4	656627;4	687266;4	285641;4	655543;4	403021;4	726107;4	585304;4	913948;4	873197;4	787312;4	80894;4	766857;4	515373;4	692971;4	735689;4	417268;4	639147;4	468422;4	57385;4	543762;4	596855;4	386024;4	295835;4	87887;4	511982;4	667578;4	650465;4	857188;4	807961;4	629455;4	69902;4	734181;4	53405;4	503058;4	344602;4	306468;4	739757;1;0;1;4;0
17219623;17219623;"Crp ";"C-reactive protein	pentraxin-related ";0	734451438609957;0	29250152244679;18;6;0	045198265453445;0	0235348138287284;0	00151914219251681;18;3;0	0731413576789829;11	84782;11	87614;11	89378;11	91493;11	82399;11	90426;11	87659;11	85209;11	97847;12	01602;11	74251;11	86694;11	72195;11	83624;11	90867;11	7807;11	83076;11	93216;11	84881;11	91994;12	05031;12	01852;12	10849;12	05246;12	09103;11	99548;12	03422;11	96241;11	90348;11	83007;11	80813;11	81614;11	97586;11	95051;11	92465;12	02403;12	16861;12	22927;12	02923;12	04147;0;1;1;5;3
17219629;17219629;"Olfr16 ";"olfactory receptor 16 ";1;1;12;6;0	0617583527154425;1;0	775726015470597;24;15;0	137433804321504;2	131666;2	173728;2	088229;1	814962;2	117904;2	07782;2	111308;2	404182;2	333092;2	065341;2	187547;2	060215;2	119509;1	97962;2	061785;1	920662;2	36249;2	192867;2	394576;1	99483;1	973801;2	757648;2	047705;1	913836;2	087599;2	461678;2	135962;1	890834;2	269974;2	117622;2	119233;2	319512;3	298179;2	453197;2	248895;1	892703;2	494758;2	690781;2	169991;2	087388;0;0;0;6;0
17219633;17219633;"Olfr218 ";"olfactory receptor 218 ";1;0	571909904312602;24;18;0	114073824698224;0	47567827996484;0	136982452163788;24;18;0	0858770579149343;2	304887;2	676008;2	664311;3	115379;2	460341;2	414712;2	518205;2	893728;2	434248;2	73146;2	807158;2	521975;2	912392;2	827215;2	536201;2	918718;2	881488;2	610764;3	28719;2	539525;2	760938;2	934315;2	768775;2	767329;2	608204;2	71028;2	380756;2	845404;2	603495;2	617098;2	832919;2	738028;2	906298;2	797018;2	710679;2	828286;3	312883;2	730171;3	362343;2	787589;0;0;0;6;0
17219635;17219635;"Olfr1404 ";"olfactory receptor 1404 ";1;0	667693940844649;18;12;0	170554155622195;1;1;24;18;0	0876441177611194;1	79237;2	01817;2	114069;1	951072;1	920882;2	394207;1	840845;2	347728;2	05192;1	883489;1	791491;2	289946;2	388784;2	214822;2	373943;1	945235;1	739844;1	974971;2	068317;1	886979;1	825524;1	930661;2	114958;2	248798;1	75866;1	994478;1	822255;2	053167;1	840697;2	370364;2	212489;1	931912;1	964699;2	27266;1	86031;2	044317;2	41454;2	345561;2	23048;1	925429;0;0;0;6;0
17219639;17219639;"Olfr418-ps1 ";"olfactory receptor 418	pseudogene 1 ";1;1;18;6;0	127522465346307;1;1;12;6;0	129313213269662;3	656909;3	651406;3	661775;3	618384;3	389345;3	770839;3	802032;3	656909;4	124173;3	616247;3	3917;3	473289;4	028518;3	183093;3	718721;3	894495;3	374164;3	691752;3	841247;3	644305;4	047697;3	418829;3	539488;3	652193;3	403323;3	833965;3	836174;3	429147;4	214046;3	187038;3	538041;3	455631;3	352075;3	326059;3	684439;3	784712;3	676631;3	660806;3	176918;3	860571;0;0;0;6;0
17219643;17219643;"Aim2 ";"absent in melanoma 2 ";0	585595312289092;0	202501918446191;18;6;0	104131726578046;0	94447541212297;0	413307986671543;12;9;0	082847989241026;4	255955;4	077072;4	2196;4	415426;4	443262;4	303574;4	378837;4	278526;4	170022;4	431285;4	117619;4	169952;3	882039;3	990596;4	117473;3	981447;4	363487;4	23055;4	295522;4	483663;4	270553;4	172504;4	002568;3	734935;4	042975;4	043786;4	139626;4	145419;4	024302;4	196393;4	283062;3	729223;3	860459;4	141788;3	969985;4	118783;4	288238;4	173015;4	060952;4	295334;0;0;0;6;0
17219662;17219662;"Pyhin1 ";"pyrin and HIN domain family	member 1 ";0	27185920913524;0	0581545539943373;24;3;0	445395954867688;0	764991740153275;0	29250152244679;24;3;0	168356821299658;4	262143;4	105927;4	220952;4	691532;4	612873;4	056479;3	888329;3	850527;4	566132;4	646461;3	359807;4	484922;3	409469;3	516665;3	992462;3	457179;3	703913;4	300658;3	395821;3	371258;4	293939;4	281548;3	61475;3	821836;3	672912;4	258601;3	516665;3	861362;3	353873;4	156811;3	610603;3	38362;3	40932;3	12757;4	147227;3	680311;3	629327;4	0657;3	635936;3	556657;0;0;0;6;0
17219670;17219670;"Pydc3 // Pydc3 ";"pyrin domain containing 3 // pyrin domain containing 3 ";1;1;18;3;0	105507226044149;0	764991740153275;0	29250152244679;12;9;0	121865257543424;2	338675;2	265287;2	490049;2	391654;1	825883;2	370339;2	914416;2	172089;2	269796;2	054267;2	254112;2	469728;1	851917;2	115913;1	987778;2	283956;2	333819;2	778826;1	988488;2	169597;2	323474;2	426497;1	976805;2	065266;1	916567;2	216241;2	329775;2	567754;2	023485;2	036608;2	159059;2	241346;2	202801;2	19577;2	137048;2	313687;2	335266;2	58223;2	945362;2	416968;0;0;0;6;0
17219677;17219677;"Olfr433 ";"olfactory receptor 433 ";1;1;18;0;0	0654519249869705;1;1;12;6;0	0624971025250873;2	746498;2	620051;2	564193;2	554205;2	515329;2	299076;2	655709;2	284851;2	871088;2	488113;2	684064;2	437443;2	458677;2	307963;2	528402;2	491463;2	147741;2	523435;2	490771;2	713372;2	580365;2	6065;2	900794;2	408136;2	206513;2	631738;2	556828;2	884749;2	598737;2	531476;2	514681;2	534844;2	659223;2	213166;2	686159;2	543;2	991645;2	433567;2	625295;2	837847;0;0;0;6;0
17219680;17219680;"Olfr432 ";"olfactory receptor 432 ";0	404509878078838;0	111643235689565;24;15;0	0840399944974119;0	237149003269345;0	0461626191391782;24;21;0	137280538926681;2	47149;2	598608;2	469462;2	393905;2	504571;2	387554;2	611519;2	529804;2	507879;2	169778;2	80153;2	601606;2	679238;2	658783;2	50324;2	480293;2	639519;2	609349;2	589856;2	457818;2	578823;2	644273;2	706181;2	490638;2	455116;1	997007;2	557965;2	352715;2	484584;2	537972;2	344651;2	380453;2	906035;2	297334;2	540876;2	674786;2	683692;2	752152;2	574554;2	758388;0;1;1;5;0
17219682;17219682;"Olfr430 ";"olfactory receptor 430 ";0	585595312289092;0	202501918446191;18;15;0	14624276382483;1;1;18;9;0	0856412378034088;2	632895;2	876434;2	769645;2	439563;2	422463;2	550232;2	370564;2	303981;2	411901;2	491338;2	788379;2	476502;2	869104;2	534235;2	520844;2	597853;2	36867;2	629086;2	392343;2	19382;2	46528;2	71899;2	272824;2	377922;2	503694;2	64304;2	506996;2	684692;2	737265;2	351995;2	581104;2	786824;2	542099;2	617022;2	525797;2	427764;2	799636;2	558595;2	665112;2	65581;0;0;0;6;0
[truncated: 15,617 more rows]
[truncated: 17 more columns]
